# Supplementary material for: Plasmodium parasite exploits host aquaporin-3 during liver stage malaria infection
Source: PLoS Pathog. 2018 May 18;14(5):e1007057. doi: 10.1371/journal.ppat.1007057 (PMC5979039; doi:10.1371/journal.ppat.1007057)
Supplement: S5 Table — (XLSX) [file ppat.1007057.s012.xlsx]

## Sheet: Table S5
S5 Table. Differential expression of hepatocytes infected with P. berghei.
Ensembl ID	Gene name	log2FoldChange	pvalue	adjusted p-value	Cell line	time point
ENSG00000149968	MMP3	4.70153	1.07495e-14	1.75755e-10	HepG2	mid
ENSG00000102387	TAF7L	3.99481	3.44237e-13	7.73811e-09	HepG2	late
ENSG00000166510	CCDC68	-2.73402	1.89225e-12	4.02179e-08	HepG2	early
ENSG00000139971	C14orf37	3.47048	1.87232e-11	2.10439e-07	HepG2	late
ENSG00000165272	AQP3	2.42051	1.89716e-11	1.55093e-07	HepG2	mid
ENSG00000169429	IL8	3.72099	3.80808e-11	6.45964e-07	HuH7	early
ENSG00000267934	CTB-176F20.3	3.00921	4.57867e-11	3.4308e-07	HepG2	late
ENSG00000131016	AKAP12	2.17419	3.81522e-10	2.07929e-06	HepG2	mid
ENSG00000163739	CXCL1	3.37672	4.64379e-10	2.70829e-06	HuH7	early
ENSG00000256618	MTRNR2L1	2.43623	4.78975e-10	2.70829e-06	HuH7	early
ENSG00000196754	S100A2	2.49022	6.44568e-10	2.63467e-06	HepG2	mid
ENSG00000268613	CTD-2620I22.7	3.90394	7.03459e-10	2.22638e-05	HuH7	late
ENSG00000139289	PHLDA1	1.74511	1.18204e-09	5.01272e-06	HuH7	early
ENSG00000165507	C10orf10	-3.06517	1.71865e-09	5.61997e-06	HepG2	mid
ENSG00000001497	LAS1L	2.52154	1.93728e-09	1.0887e-05	HepG2	late
ENSG00000118520	ARG1	-3.14092	2.01217e-09	6.82649e-06	HuH7	early
ENSG00000140465	CYP1A1	3.06972	2.79764e-09	7.21488e-06	HuH7	early
ENSG00000142871	CYR61	1.81016	2.97731e-09	7.21488e-06	HuH7	early
ENSG00000135046	ANXA1	3.14013	4.42097e-09	9.37412e-06	HuH7	early
ENSG00000145632	PLK2	1.40269	6.53288e-09	1.2313e-05	HuH7	early
ENSG00000139971	C14orf37	2.44927	1.00638e-08	0.000159255	HuH7	late
ENSG00000148677	ANKRD1	3.22526	1.25087e-08	0.000196771	HuH7	mid
ENSG00000138678	AGPAT9	1.92141	1.79495e-08	4.89123e-05	HepG2	mid
ENSG00000169429	IL8	3.39577	2.32e-08	0.000196771	HuH7	mid
ENSG00000164251	F2RL1	1.98643	3.88946e-08	9.08466e-05	HepG2	mid
ENSG00000143061	IGSF3	-1.91616	6.18532e-08	0.000124697	HepG2	mid
ENSG00000130528	HRC	3.06441	6.52072e-08	0.000687914	HuH7	late
ENSG00000185650	ZFP36L1	1.0797	6.86403e-08	0.000124697	HepG2	mid
ENSG00000151475	SLC25A31	3.22869	7.28502e-08	0.00032752	HepG2	late
ENSG00000135046	ANXA1	3.09416	9.38125e-08	0.000530447	HuH7	mid
ENSG00000165046	LETM2	1.85406	1.59388e-07	0.0002606	HepG2	mid
ENSG00000130528	HRC	3.4538	1.60993e-07	0.000603159	HepG2	late
ENSG00000161573	CCL16	-2.29666	1.803e-07	0.000267991	HepG2	mid
ENSG00000269190	FBXO17	1.41927	2.05785e-07	0.000660834	HepG2	late
ENSG00000175899	A2M	-1.74039	2.28724e-07	0.000289412	HepG2	mid
ENSG00000163735	CXCL5	2.03824	2.2918e-07	0.000372526	HuH7	early
ENSG00000116194	ANGPTL1	-2.46798	2.30114e-07	0.000289412	HepG2	mid
ENSG00000179674	ARL14	2.54861	2.41572e-07	0.000372526	HuH7	early
ENSG00000146802	TMEM168	-1.81695	2.80396e-07	0.00297977	HepG2	early
ENSG00000102387	TAF7L	2.28791	3.72431e-07	0.00294677	HuH7	late
ENSG00000163734	CXCL3	2.58594	3.80905e-07	0.00053844	HuH7	early
ENSG00000237590	RP11-20J15.2	-3.49037	5.0937e-07	0.00360872	HepG2	early
ENSG00000059804	SLC2A3	1.75189	6.98885e-07	0.00196378	HepG2	late
ENSG00000166145	SPINT1	1.72553	8.56176e-07	0.00210157	HepG2	late
ENSG00000105825	TFPI2	2.33022	8.99753e-07	0.00105078	HepG2	mid
ENSG00000233246	RP11-415J8.5	-2.98513	9.0301e-07	0.00437566	HepG2	early
ENSG00000123999	INHA	2.49698	9.34904e-07	0.00210157	HepG2	late
ENSG00000081041	CXCL2	1.78385	9.81352e-07	0.00128051	HuH7	early
ENSG00000092964	DPYSL2	-0.954409	1.00287e-06	0.00297771	HuH7	mid
ENSG00000224189	HOXD-AS1	-1.38103	1.02937e-06	0.00437566	HepG2	early
ENSG00000163739	CXCL1	2.8648	1.03539e-06	0.00297771	HuH7	mid
ENSG00000163735	CXCL5	2.10464	1.05325e-06	0.00297771	HuH7	mid
ENSG00000169213	RAB3B	1.39515	1.16344e-06	0.00126815	HepG2	mid
ENSG00000160870	CYP3A7	-2.36051	1.29696e-06	0.00132533	HepG2	mid
ENSG00000026025	VIM	2.14152	1.38715e-06	0.00336145	HuH7	mid
ENSG00000157557	ETS2	1.21225	1.39954e-06	0.00169574	HuH7	early
ENSG00000113083	LOX	-1.80878	1.42065e-06	0.00503241	HepG2	early
ENSG00000102387	TAF7L	2.49451	1.69952e-06	0.00163453	HepG2	mid
ENSG00000245648	RP11-277P12.20	1.9075	1.83245e-06	0.00207225	HuH7	early
ENSG00000268613	CTD-2620I22.7	3.34054	2.00046e-06	0.0038519	HepG2	late
ENSG00000158856	DMTN	1.31457	2.05627e-06	0.0038519	HepG2	late
ENSG00000197780	TAF13	1.27887	2.20844e-06	0.002006	HepG2	mid
ENSG00000100290	BIK	2.22574	2.36608e-06	0.00501698	HuH7	mid
ENSG00000205595	AREGB	2.77491	2.62629e-06	0.00278436	HuH7	early
ENSG00000260710	RP11-616M22.7	2.47589	2.95891e-06	0.00254622	HepG2	mid
ENSG00000153885	KCTD15	1.18925	3.01199e-06	0.00804337	HepG2	early
ENSG00000026025	VIM	1.89309	3.05947e-06	0.00292939	HuH7	early
ENSG00000122884	P4HA1	-1.20273	3.2738e-06	0.00292939	HuH7	early
ENSG00000187210	GCNT1	-1.19695	3.28116e-06	0.00292939	HuH7	early
ENSG00000065328	MCM10	1.50819	3.42166e-06	0.00804337	HepG2	early
ENSG00000125629	INSIG2	-1.76869	3.44019e-06	0.00804337	HepG2	early
ENSG00000134107	BHLHE40	1.6961	3.69473e-06	0.00638876	HepG2	late
ENSG00000232774	RP11-47I22.3	-2.81541	3.89605e-06	0.00804337	HepG2	early
ENSG00000204709	C6orf100	-2.15827	4.07883e-06	0.00336347	HuH7	early
ENSG00000204444	APOM	-1.94638	4.11927e-06	0.00661408	HepG2	late
ENSG00000198814	GK	-1.51129	4.16284e-06	0.00804337	HepG2	early
ENSG00000146592	CREB5	1.1916	4.22886e-06	0.00336347	HuH7	early
ENSG00000150687	PRSS23	1.93858	4.28338e-06	0.00744242	HuH7	mid
ENSG00000264569	RP13-650J16.1	-1.56319	4.36222e-06	0.00336347	HuH7	early
ENSG00000138772	ANXA3	2.02742	4.38744e-06	0.00744242	HuH7	mid
ENSG00000104765	BNIP3L	-1.45769	4.56945e-06	0.00337007	HuH7	early
ENSG00000267934	CTB-176F20.3	1.68241	4.72963e-06	0.0299376	HuH7	late
ENSG00000226380	MIR29A	1.74262	5.02191e-06	0.00410541	HepG2	mid
ENSG00000150687	PRSS23	1.75635	5.14938e-06	0.00363954	HuH7	early
ENSG00000112715	VEGFA	1.13297	5.2124e-06	0.00754067	HepG2	late
ENSG00000150636	CCDC102B	-1.44482	5.36726e-06	0.00754067	HepG2	late
ENSG00000254166	CASC19	1.64012	5.38425e-06	0.00419202	HepG2	mid
ENSG00000127946	HIP1	-0.868473	6.00909e-06	0.00407729	HuH7	early
ENSG00000057019	DCBLD2	1.38274	6.06154e-06	0.00450483	HepG2	mid
ENSG00000177984	LCN15	2.26541	6.07188e-06	0.00802882	HepG2	late
ENSG00000087916	SLC6A14	-1.89739	6.44895e-06	0.0114222	HepG2	early
ENSG00000113083	LOX	-1.09798	7.05494e-06	0.0046028	HuH7	early
ENSG00000101109	STK4	0.963721	7.10866e-06	0.00501582	HepG2	mid
ENSG00000060762	MPC1	-1.85932	7.31768e-06	0.0119638	HepG2	early
ENSG00000188257	PLA2G2A	3.18697	7.39092e-06	0.00923002	HepG2	late
ENSG00000170271	FAXDC2	-1.52054	7.41887e-06	0.00501582	HepG2	mid
ENSG00000148123	LPPR1	-2.01268	7.98224e-06	0.00501582	HepG2	mid
ENSG00000108946	PRKAR1A	-1.22219	8.1803e-06	0.00501582	HepG2	mid
ENSG00000118520	ARG1	-2.52813	8.27778e-06	0.0127651	HuH7	mid
ENSG00000001497	LAS1L	1.75245	8.28301e-06	0.00501582	HepG2	mid
ENSG00000133138	TBC1D8B	-0.871983	8.45613e-06	0.00529089	HuH7	early
ENSG00000136826	KLF4	1.29338	8.73341e-06	0.00529089	HuH7	early
ENSG00000145287	PLAC8	1.79895	9.21283e-06	0.0108997	HepG2	late
ENSG00000113083	LOX	-1.18542	1.07239e-05	0.0144891	HuH7	mid
ENSG00000175115	PACS1	1.1338	1.09509e-05	0.0123082	HepG2	late
ENSG00000111802	TDP2	-1.03312	1.12739e-05	0.00659444	HuH7	early
ENSG00000227857	RP4-533D7.5	2.59257	1.13134e-05	0.0171753	HepG2	early
ENSG00000133138	TBC1D8B	-0.947895	1.14899e-05	0.0144891	HuH7	mid
ENSG00000240498	CDKN2B-AS1	1.60037	1.16831e-05	0.00660601	HuH7	early
ENSG00000122884	P4HA1	-1.2464	1.19582e-05	0.0144891	HuH7	mid
ENSG00000124882	EREG	1.80502	1.22618e-05	0.00716001	HepG2	mid
ENSG00000138119	MYOF	1.14602	1.28256e-05	0.0070181	HuH7	early
ENSG00000126860	EVI2A	2.29866	1.31629e-05	0.018651	HepG2	early
ENSG00000261589	CTC-462L7.1	-1.01951	1.38548e-05	0.015668	HuH7	mid
ENSG00000081181	ARG2	-2.39217	1.44069e-05	0.0191378	HepG2	early
ENSG00000104635	SLC39A14	-1.20857	1.46863e-05	0.00828004	HepG2	mid
ENSG00000169213	RAB3B	1.34998	1.4732e-05	0.0157696	HepG2	late
ENSG00000160183	TMPRSS3	-1.575	1.59466e-05	0.00869092	HepG2	mid
ENSG00000185633	NDUFA4L2	2.09544	1.81759e-05	0.0185716	HepG2	late
ENSG00000139971	C14orf37	2.08596	1.90287e-05	0.00990094	HepG2	mid
ENSG00000117586	TNFSF4	-1.98179	1.92221e-05	0.0240322	HepG2	early
ENSG00000152926	ZNF117	-1.18909	1.98493e-05	0.00990094	HepG2	mid
ENSG00000155629	PIK3AP1	-1.21078	1.99836e-05	0.00990094	HepG2	mid
ENSG00000142871	CYR61	1.42914	2.00166e-05	0.0212214	HuH7	mid
ENSG00000104856	RELB	1.01501	2.01223e-05	0.0106667	HuH7	early
ENSG00000148677	ANKRD1	2.22762	2.11549e-05	0.0108742	HuH7	early
ENSG00000224093	RP5-1033H22.2	-2.1786	2.14023e-05	0.0252713	HepG2	early
ENSG00000237686	RP5-1120P11.1	-1.47778	2.21726e-05	0.0110621	HuH7	early
ENSG00000145040	UCN2	2.44266	2.28603e-05	NA	HepG2	mid
ENSG00000113645	WWC1	0.896006	2.30698e-05	0.0111809	HuH7	early
ENSG00000272948	AP001412.1	2.73895	2.39729e-05	0.0268168	HepG2	early
ENSG00000222041	LINC00152	1.39031	2.40564e-05	0.0112391	HepG2	mid
ENSG00000124766	SOX4	1.47508	2.41629e-05	0.0112391	HepG2	mid
ENSG00000256618	MTRNR2L1	2.01142	2.47465e-05	0.0112391	HepG2	mid
ENSG00000151475	SLC25A31	2.14306	2.55194e-05	0.134611	HuH7	late
ENSG00000266903	CTB-171A8.1	-1.65656	2.5736e-05	0.0273497	HepG2	early
ENSG00000111145	ELK3	1.42979	2.66744e-05	0.0115873	HepG2	mid
ENSG00000116701	NCF2	1.88255	2.68411e-05	0.0267827	HuH7	mid
ENSG00000236256	DIAPH2-AS1	-2.77024	2.7209e-05	NA	HepG2	early
ENSG00000198431	TXNRD1	1.2615	2.72822e-05	0.0115873	HepG2	mid
ENSG00000188324	OR6C6	2.64846	2.82561e-05	NA	HepG2	mid
ENSG00000100079	LGALS2	-1.38267	2.82878e-05	0.0115873	HepG2	mid
ENSG00000133863	TEX15	1.37918	2.8975e-05	0.0115873	HepG2	mid
ENSG00000118523	CTGF	-1.51719	2.90567e-05	0.0115873	HepG2	mid
ENSG00000131910	NR0B2	-2.10976	2.92071e-05	0.0287604	HepG2	early
ENSG00000116761	CTH	-2.31321	2.97699e-05	0.0287604	HepG2	early
ENSG00000156535	CD109	1.53112	3.01327e-05	0.0117302	HepG2	mid
ENSG00000233255	AC019181.2	-1.61243	3.05242e-05	0.0143828	HuH7	early
ENSG00000138439	FAM117B	-1.18271	3.07398e-05	0.0289688	HuH7	mid
ENSG00000161999	JMJD8	2.01699	3.15806e-05	0.0291832	HepG2	early
ENSG00000236345	RP11-59D5__B.2	1.92197	3.26608e-05	0.0124187	HepG2	mid
ENSG00000119938	PPP1R3C	-1.49743	3.30169e-05	0.0151369	HuH7	early
ENSG00000106366	SERPINE1	1.54279	3.43421e-05	0.0127612	HepG2	mid
ENSG00000108312	UBTF	1.21932	3.45926e-05	0.033809	HepG2	late
ENSG00000106366	SERPINE1	1.64498	3.64346e-05	0.0340841	HepG2	late
ENSG00000130755	GMFG	-1.46544	3.67862e-05	0.0133657	HepG2	mid
ENSG00000134323	MYCN	-1.32237	3.73149e-05	0.0166572	HuH7	early
ENSG00000272777	RP11-571L19.8	2.14335	3.74497e-05	0.0311474	HepG2	early
ENSG00000108960	MMD	-1.42652	3.78511e-05	0.0311474	HepG2	early
ENSG00000113083	LOX	1.38006	3.79066e-05	0.0340841	HepG2	late
ENSG00000231721	LINC-PINT	-1.70457	3.81026e-05	0.0311474	HepG2	early
ENSG00000213402	PTPRCAP	-2.24574	3.84727e-05	0.0136745	HepG2	mid
ENSG00000245648	RP11-277P12.20	1.80072	3.85369e-05	0.0344053	HuH7	mid
ENSG00000099840	IZUMO4	-2.47355	3.91463e-05	NA	HepG2	mid
ENSG00000138772	ANXA3	1.65737	4.01056e-05	0.0174439	HuH7	early
ENSG00000115548	KDM3A	0.914079	4.22555e-05	0.0365331	HepG2	late
ENSG00000230426	ERVMER61-1	-2.02362	4.26508e-05	0.0335741	HepG2	early
ENSG00000124875	CXCL6	2.53679	4.54405e-05	0.0191976	HuH7	early
ENSG00000165507	C10orf10	-2.37737	4.5546e-05	0.0341174	HepG2	early
ENSG00000185532	PRKG1	-1.04751	4.64011e-05	0.0191976	HuH7	early
ENSG00000132361	CLUH	1.60836	4.68097e-05	0.0341174	HepG2	early
ENSG00000114698	PLSCR4	-2.09059	4.81567e-05	0.0341174	HepG2	early
ENSG00000021645	NRXN3	1.29546	4.83906e-05	0.0402879	HepG2	late
ENSG00000115548	KDM3A	-0.652961	4.96112e-05	0.0197066	HuH7	early
ENSG00000124839	RAB17	-1.42386	4.9892e-05	0.017356	HepG2	mid
ENSG00000152952	PLOD2	-1.0969	4.99548e-05	0.0197066	HuH7	early
ENSG00000107159	CA9	2.52711	5.16683e-05	0.0414804	HepG2	late
ENSG00000130513	GDF15	2.166	5.30791e-05	0.0204632	HuH7	early
ENSG00000255837	TAS2R20	2.66679	5.34493e-05	0.0366455	HepG2	early
ENSG00000146755	TRIM50	-1.68492	5.47288e-05	0.0186413	HepG2	mid
ENSG00000229656	RP11-462L8.1	2.02847	5.5867e-05	0.0186413	HepG2	mid
ENSG00000114019	AMOTL2	0.902318	5.63892e-05	0.0212562	HuH7	early
ENSG00000117616	C1orf63	-1.66686	5.68372e-05	0.0377506	HepG2	early
ENSG00000138119	MYOF	1.15997	5.87267e-05	0.049809	HuH7	mid
ENSG00000111885	MAN1A1	-0.929469	5.93018e-05	0.0218682	HuH7	early
ENSG00000267308	AC004510.3	2.80481	5.97423e-05	0.0458385	HepG2	late
ENSG00000138166	DUSP5	1.50164	6.06513e-05	0.019833	HepG2	mid
ENSG00000245532	NEAT1	1.46184	6.11751e-05	0.0458385	HepG2	late
ENSG00000144891	AGTR1	-1.38958	6.12332e-05	0.0221	HuH7	early
ENSG00000162772	ATF3	1.39393	6.26033e-05	0.0221238	HuH7	early
ENSG00000240498	CDKN2B-AS1	1.59825	6.26498e-05	0.0506061	HuH7	mid
ENSG00000272711	RP11-259N19.1	1.85867	6.27682e-05	0.0397713	HepG2	early
ENSG00000255871	RP11-69C13.1	1.93898	6.33322e-05	0.286343	HuH7	late
ENSG00000198610	AKR1C4	-2.2381	6.36221e-05	0.0397713	HepG2	early
ENSG00000249942	AC142293.3	1.83653	6.38017e-05	NA	HuH7	early
ENSG00000116678	LEPR	-1.0358	6.52308e-05	0.0225818	HuH7	early
ENSG00000198363	ASPH	1.34421	6.65367e-05	0.0211301	HepG2	mid
ENSG00000152818	UTRN	-1.03474	6.72028e-05	0.0211301	HepG2	mid
ENSG00000100290	BIK	1.7288	6.86267e-05	0.0232792	HuH7	early
ENSG00000091436	MLTK	0.941806	6.98773e-05	0.021372	HepG2	mid
ENSG00000169245	CXCL10	2.76253	6.999e-05	0.0232792	HuH7	early
ENSG00000167644	C19orf33	1.63923	7.05865e-05	0.021372	HepG2	mid
ENSG00000167286	CD3D	1.6161	7.2703e-05	0.0216126	HepG2	mid
ENSG00000151012	SLC7A11	-1.96029	7.61606e-05	0.0462491	HepG2	early
ENSG00000265817	FSBP	-1.60235	8.0042e-05	0.0261106	HuH7	early
ENSG00000187566	NHLRC1	-2.47514	8.14506e-05	0.0583651	HepG2	late
ENSG00000001497	LAS1L	1.34477	8.15692e-05	0.322698	HuH7	late
ENSG00000151612	ZNF827	1.23167	8.16913e-05	0.0465971	HepG2	early
ENSG00000145632	PLK2	1.20982	8.20245e-05	0.0239482	HepG2	mid
ENSG00000121769	FABP3	1.99409	8.30856e-05	0.0583651	HepG2	late
ENSG00000146678	IGFBP1	-2.8294	8.32829e-05	0.0465971	HepG2	early
ENSG00000142871	CYR61	1.78076	8.33109e-05	0.0465971	HepG2	early
ENSG00000189266	PNRC2	-2.42762	8.43614e-05	0.0265477	HuH7	early
ENSG00000131482	G6PC	-1.96064	8.43922e-05	0.0242072	HepG2	mid
ENSG00000205269	TMEM170B	-0.91128	8.54029e-05	0.0265477	HuH7	early
ENSG00000065361	ERBB3	-0.963641	8.60174e-05	0.024248	HepG2	mid
ENSG00000061656	SPAG4	-1.35679	8.60771e-05	0.0265477	HuH7	early
ENSG00000188015	S100A3	2.42178	8.63664e-05	0.0665924	HuH7	mid
ENSG00000182253	SYNM	1.08817	8.88089e-05	0.0474784	HepG2	early
ENSG00000149218	ENDOD1	1.4673	8.93542e-05	0.0474784	HepG2	early
ENSG00000253735	RP11-115J16.3	3.07305	9.03211e-05	NA	HepG2	early
ENSG00000096088	PGC	-1.78225	9.04257e-05	0.0247498	HepG2	mid
ENSG00000177459	C8orf47	1.23485	9.06896e-05	0.0274007	HuH7	early
ENSG00000170099	SERPINA6	-1.60019	9.0825e-05	0.0247498	HepG2	mid
ENSG00000257185	RP11-626P14.2	-1.30156	9.34033e-05	0.0274007	HuH7	early
ENSG00000120875	DUSP4	1.16591	9.36885e-05	0.0274007	HuH7	early
ENSG00000170542	SERPINB9	1.03607	9.39858e-05	0.325878	HuH7	late
ENSG00000149564	ESAM	1.82018	9.54573e-05	0.0255857	HepG2	mid
ENSG00000164683	HEY1	-1.20196	9.64762e-05	0.0277377	HuH7	early
ENSG00000117525	F3	1.49824	9.73045e-05	0.0504417	HepG2	early
ENSG00000173482	PTPRM	1.01279	9.7658e-05	0.0665228	HepG2	late
ENSG00000226694	RP11-69C17.2	2.96114	9.95606e-05	NA	HepG2	early
ENSG00000197329	PELI1	-0.891771	9.96357e-05	0.0702887	HuH7	mid
ENSG00000093134	VNN3	1.70585	0.000102966	0.325878	HuH7	late
ENSG00000152952	PLOD2	-1.15579	0.000103502	0.0702887	HuH7	mid
ENSG00000064225	ST3GAL6	-1.05245	0.000103591	0.0702887	HuH7	mid
ENSG00000172296	SPTLC3	-1.28627	0.000104343	0.0275163	HepG2	mid
ENSG00000173825	TIGD3	2.19471	0.000105596	0.0504693	HepG2	early
ENSG00000251629	RP11-774D14.1	1.79126	0.00010623	0.0504693	HepG2	early
ENSG00000143632	ACTA1	2.17342	0.000106513	0.0504693	HepG2	early
ENSG00000152380	FAM151B	-2.14394	0.000106987	0.0504693	HepG2	early
ENSG00000249942	AC142293.3	1.92136	0.000107625	NA	HuH7	mid
ENSG00000160182	TFF1	2.20013	0.000108329	0.0280147	HepG2	mid
ENSG00000259347	RP11-798K3.2	-1.19517	0.000108638	0.0307139	HuH7	early
ENSG00000184697	CLDN6	1.73261	0.000108812	0.0719407	HepG2	late
ENSG00000179909	ZNF154	1.8045	0.000109231	0.0504693	HepG2	early
ENSG00000134962	KLB	-1.01534	0.00010966	0.0280147	HepG2	mid
ENSG00000162909	CAPN2	1.43288	0.00011247	0.0282905	HepG2	mid
ENSG00000068366	ACSL4	-0.898328	0.000112662	0.0313292	HuH7	early
ENSG00000165182	CXorf58	-2.65271	0.000114058	0.0732547	HepG2	late
ENSG00000108406	DHX40	-0.876128	0.000114719	0.0313868	HuH7	early
ENSG00000113356	POLR3G	1.43939	0.000114961	0.0284789	HepG2	mid
ENSG00000111885	MAN1A1	-0.983409	0.000115761	0.0755253	HuH7	mid
ENSG00000198203	SULT1C2	1.02128	0.00011728	0.337434	HuH7	late
ENSG00000164039	BDH2	-0.936712	0.000119308	0.0321242	HuH7	early
ENSG00000176171	BNIP3	-1.88559	0.000119438	0.0540112	HepG2	early
ENSG00000176912	C18orf56	-1.00966	0.000121457	0.0321919	HuH7	early
ENSG00000140443	IGF1R	-0.763009	0.000122031	0.0297793	HepG2	mid
ENSG00000133636	NTS	1.93419	0.000122347	0.0763954	HepG2	late
ENSG00000070061	IKBKAP	-1.09967	0.000124118	0.0549586	HepG2	early
ENSG00000197705	KLHL14	-1.18734	0.000127016	0.0302341	HepG2	mid
ENSG00000185432	METTL7A	-1.15131	0.000127593	0.0302341	HepG2	mid
ENSG00000272821	CTA-384D8.36	1.81456	0.000129902	0.0561511	HepG2	early
ENSG00000128016	ZFP36	1.40159	0.000130094	0.0790371	HepG2	late
ENSG00000184226	PCDH9	1.35347	0.000131506	0.034319	HuH7	early
ENSG00000109618	SEPSECS	-1.2273	0.000132095	0.0561511	HepG2	early
ENSG00000077616	NAALAD2	-1.11171	0.000134541	0.0795883	HepG2	late
ENSG00000178150	ZNF114	1.46069	0.000139489	0.0325806	HepG2	mid
ENSG00000130827	PLXNA3	1.24677	0.000141127	0.0799433	HepG2	late
ENSG00000144834	TAGLN3	2.22883	0.000141577	NA	HepG2	mid
ENSG00000110090	CPT1A	1.08616	0.000142254	0.0799433	HepG2	late
ENSG00000183154	RP11-863K10.7	-2.51547	0.000142296	0.0589172	HepG2	early
ENSG00000238005	RP11-443B7.1	-1.88219	0.000144147	0.0589172	HepG2	early
ENSG00000104765	BNIP3L	-1.3241	0.000151058	0.0949035	HuH7	mid
ENSG00000107738	C10orf54	1.20708	0.000154715	0.0397641	HuH7	early
ENSG00000083817	ZNF416	1.59825	0.000155275	0.0622681	HepG2	early
ENSG00000259867	RP11-525K10.3	-1.8575	0.00015685	0.0361197	HepG2	mid
ENSG00000169583	CLIC3	2.08704	0.000160024	0.0877363	HepG2	late
ENSG00000130427	EPO	-1.28336	0.00016033	0.0405922	HuH7	early
ENSG00000167306	MYO5B	1.10173	0.000160638	0.0632258	HepG2	early
ENSG00000144891	AGTR1	-1.43568	0.000161423	0.0977937	HuH7	mid
ENSG00000175938	ORAI3	-1.02115	0.000163293	0.0407344	HuH7	early
ENSG00000076826	CAMSAP3	0.706452	0.000165882	0.0407805	HuH7	early
ENSG00000064687	ABCA7	1.50961	0.000167398	0.089594	HepG2	late
ENSG00000250722	SEPP1	-1.26465	0.000167735	0.038033	HepG2	mid
ENSG00000139289	PHLDA1	1.18719	0.000168696	0.0986756	HuH7	mid
ENSG00000150764	DIXDC1	-1.13205	0.000169522	0.0655093	HepG2	early
ENSG00000152256	PDK1	-0.856021	0.000169721	0.0409462	HuH7	early
ENSG00000270069	RP6-99M1.2	1.69376	0.000169811	0.038033	HepG2	mid
ENSG00000155380	SLC16A1	-0.819507	0.000171384	0.0409462	HuH7	early
ENSG00000156535	CD109	1.47701	0.000175452	0.0917205	HepG2	late
ENSG00000251257	CTD-2263F21.1	1.77659	0.000177587	NA	HepG2	mid
ENSG00000205129	C4orf47	-2.14904	0.000178837	0.0678049	HepG2	early
ENSG00000158555	GDPD5	-1.20664	0.000180056	0.0397826	HepG2	mid
ENSG00000175115	PACS1	0.739465	0.000181291	0.102508	HuH7	mid
ENSG00000013392	RWDD2A	-1.79273	0.000181843	0.0678049	HepG2	early
ENSG00000116285	ERRFI1	1.21512	0.000185507	0.0947731	HepG2	late
ENSG00000113638	TTC33	-1.60596	0.000186611	0.0683834	HepG2	early
ENSG00000106004	HOXA5	0.831639	0.000190466	0.0448733	HuH7	early
ENSG00000249478	CTB-49A3.5	-2.38892	0.00019107	0.095446	HepG2	late
ENSG00000021461	CYP3A43	-1.72991	0.000191138	0.0413536	HepG2	mid
ENSG00000172765	TMCC1	-2.38929	0.00019335	0.0696518	HepG2	early
ENSG00000127324	TSPAN8	-1.51526	0.000195388	0.0413536	HepG2	mid
ENSG00000256162	SMLR1	-1.02311	0.000197154	0.0458127	HuH7	early
ENSG00000070882	OSBPL3	0.977827	0.000198837	0.0413536	HepG2	mid
ENSG00000107864	CPEB3	-1.03116	0.000198961	0.0413536	HepG2	mid
ENSG00000224272	AC114730.3	-1.15586	0.000201106	0.0458989	HuH7	early
ENSG00000124882	EREG	1.65194	0.000202406	0.0989107	HepG2	late
ENSG00000117586	TNFSF4	-1.14835	0.000202937	0.0458989	HuH7	early
ENSG00000087916	SLC6A14	-1.31414	0.000204565	0.0413536	HepG2	mid
ENSG00000181544	FANCB	1.18827	0.000206042	0.0413536	HepG2	mid
ENSG00000108551	RASD1	1.35894	0.000206892	0.0461777	HuH7	early
ENSG00000154447	SH3RF1	1.20779	0.000207312	0.0413536	HepG2	mid
ENSG00000146576	C7orf26	1.38927	0.000208389	0.0728625	HepG2	early
ENSG00000069482	GAL	1.96486	0.000209064	0.0413536	HepG2	mid
ENSG00000139679	LPAR6	-2.44315	0.000209119	0.0728625	HepG2	early
ENSG00000143256	PFDN2	1.10719	0.000212107	0.0413536	HepG2	mid
ENSG00000163586	FABP1	-1.6584	0.000212459	0.0413536	HepG2	mid
ENSG00000145730	PAM	1.06639	0.000214392	0.0999885	HepG2	late
ENSG00000105173	CCNE1	1.54624	0.000217489	0.0730212	HepG2	early
ENSG00000132688	NES	1.22982	0.000218222	0.0999885	HepG2	late
ENSG00000114480	GBE1	1.2434	0.000222301	0.0999885	HepG2	late
ENSG00000165684	SNAPC4	1.37332	0.000223115	0.0730212	HepG2	early
ENSG00000171928	TVP23B	-1.80739	0.000223554	0.0730212	HepG2	early
ENSG00000069974	RAB27A	1.04412	0.000224955	0.0432708	HepG2	mid
ENSG00000273338	RP11-386I14.4	-1.48149	0.000226055	0.123696	HuH7	mid
ENSG00000118655	DCLRE1B	0.930002	0.000229118	0.0730212	HepG2	early
ENSG00000078043	PIAS2	0.906616	0.000229576	0.0999885	HepG2	late
ENSG00000230392	RP5-1139I1.1	-2.38125	0.00022979	0.0730212	HepG2	early
ENSG00000257057	LINC01171	2.49542	0.000230188	0.0730212	HepG2	early
ENSG00000075618	FSCN1	1.22542	0.000230435	0.0999885	HepG2	late
ENSG00000104419	NDRG1	1.55878	0.0002313	0.0999885	HepG2	late
ENSG00000173221	GLRX	-1.64521	0.000233656	0.0730312	HepG2	early
ENSG00000204444	APOM	-1.45534	0.000235949	0.0448578	HepG2	mid
ENSG00000173702	MUC13	1.45877	0.000239189	0.630842	HuH7	late
ENSG00000079263	SP140	1.30761	0.000239558	0.044941	HepG2	mid
ENSG00000119227	PIGZ	-0.972047	0.000239841	0.0528366	HuH7	early
ENSG00000061656	SPAG4	-1.86646	0.000241775	0.0744736	HepG2	early
ENSG00000005981	ASB4	1.63627	0.000242286	0.044941	HepG2	mid
ENSG00000158296	SLC13A3	-1.62823	0.000244633	0.044941	HepG2	mid
ENSG00000152782	PANK1	-0.773655	0.000245382	0.0533643	HuH7	early
ENSG00000062370	ZNF112	-1.82649	0.000251839	0.0764657	HepG2	early
ENSG00000230615	RP5-1198O20.4	-1.81802	0.000253485	0.107511	HepG2	late
ENSG00000145287	PLAC8	1.38732	0.00025483	0.0462942	HepG2	mid
ENSG00000253196	RP11-706C16.7	-2.69152	0.000255743	0.0765573	HepG2	early
ENSG00000071282	LMCD1	1.27602	0.000261646	0.056181	HuH7	early
ENSG00000005187	ACSM3	-1.3018	0.000266345	0.0476312	HepG2	mid
ENSG00000196542	SPTSSB	-1.99632	0.000268017	0.0476312	HepG2	mid
ENSG00000164039	BDH2	-0.977167	0.00026957	0.142897	HuH7	mid
ENSG00000137078	SIT1	-2.38125	0.000272121	0.0803286	HepG2	early
ENSG00000087074	PPP1R15A	1.61532	0.000272957	0.0479876	HepG2	mid
ENSG00000196188	CTSE	1.96685	0.000275294	0.0583727	HuH7	early
ENSG00000180758	GPR157	1.10626	0.000276388	0.115054	HepG2	late
ENSG00000273038	RP11-479G22.8	1.93958	0.000281016	0.081818	HepG2	early
ENSG00000087074	PPP1R15A	1.28128	0.000282469	0.0588202	HuH7	early
ENSG00000235169	SMIM1	-1.00199	0.00028533	0.0588202	HuH7	early
ENSG00000234572	AC007880.1	-2.37578	0.00028577	0.116632	HepG2	late
ENSG00000120833	SOCS2	1.0254	0.000286445	0.147152	HuH7	mid
ENSG00000261889	RP11-473M20.16	-2.02495	0.000286456	0.697387	HuH7	late
ENSG00000139865	TTC6	1.2142	0.000288117	0.0819449	HepG2	early
ENSG00000114120	SLC25A36	-1.0429	0.000289163	0.0819449	HepG2	early
ENSG00000250417	CTD-2194D22.2	2.8092	0.000289208	NA	HepG2	early
ENSG00000188015	S100A3	2.07436	0.000289867	0.0588202	HuH7	early
ENSG00000255871	RP11-69C13.1	2.11211	0.000296298	0.116632	HepG2	late
ENSG00000067225	PKM	1.19876	0.000296363	0.116632	HepG2	late
ENSG00000196177	ACADSB	-0.951492	0.000300496	0.0588202	HuH7	early
ENSG00000075426	FOSL2	1.05621	0.000300931	0.116632	HepG2	late
ENSG00000184281	TSSC4	1.50346	0.000301873	0.0588202	HuH7	early
ENSG00000171848	RRM2	1.06567	0.000303036	0.0527089	HepG2	mid
ENSG00000100557	C14orf105	1.14879	0.000304197	0.0588202	HuH7	early
ENSG00000107738	C10orf54	1.26142	0.000307129	0.147152	HuH7	mid
ENSG00000196177	ACADSB	-1.04543	0.000309848	0.147152	HuH7	mid
ENSG00000223478	RP11-545E17.3	-0.901491	0.000310178	0.0588202	HuH7	early
ENSG00000165182	CXorf58	-2.33502	0.000310282	0.0857076	HepG2	early
ENSG00000259772	RP11-16E12.2	-2.24132	0.000311259	0.0857076	HepG2	early
ENSG00000189157	FAM47E	1.33449	0.000311762	0.0588202	HuH7	early
ENSG00000120256	LRP11	-0.812529	0.000312296	0.147152	HuH7	mid
ENSG00000023445	BIRC3	1.74816	0.000313306	0.0588202	HuH7	early
ENSG00000163584	RPL22L1	1.1411	0.000313865	0.0540178	HepG2	mid
ENSG00000090339	ICAM1	1.09169	0.000314292	0.0588202	HuH7	early
ENSG00000144468	RHBDD1	-1.26431	0.000314538	0.0857076	HepG2	early
ENSG00000086300	SNX10	-0.939584	0.000315548	0.0588202	HuH7	early
ENSG00000120693	SMAD9	-0.995847	0.000319567	0.0589219	HuH7	early
ENSG00000153391	INO80C	1.38952	0.000320744	0.0546267	HepG2	mid
ENSG00000165078	CPA6	1.73734	0.000330011	0.0601932	HuH7	early
ENSG00000139194	RBP5	-1.27766	0.000330376	0.151464	HuH7	mid
ENSG00000235903	CPB2-AS1	-1.76285	0.000331021	0.0866286	HepG2	early
ENSG00000235609	AF127936.7	-1.28587	0.000334449	0.0866286	HepG2	early
ENSG00000120833	SOCS2	0.923441	0.000334644	0.0603891	HuH7	early
ENSG00000263050	RP11-667K14.3	2.06572	0.000335255	0.0866286	HepG2	early
ENSG00000198169	ZNF251	-1.38601	0.000335387	0.0866286	HepG2	early
ENSG00000196208	GREB1	-0.863736	0.000337512	0.0568899	HepG2	mid
ENSG00000268364	SMC5-AS1	-1.70039	0.000338297	0.0866286	HepG2	early
ENSG00000230310	CTD-2192J16.11	-2.65775	0.000341249	NA	HepG2	early
ENSG00000160182	TFF1	2.14256	0.000345071	0.131472	HepG2	late
ENSG00000147509	RGS20	1.63128	0.000346579	0.057703	HepG2	mid
ENSG00000138439	FAM117B	-0.920076	0.000348699	0.0622629	HuH7	early
ENSG00000115594	IL1R1	-0.986777	0.000349394	0.057703	HepG2	mid
ENSG00000176018	LYSMD3	-1.16478	0.000351395	0.0871297	HepG2	early
ENSG00000196547	MAN2A2	-1.26337	0.000353617	0.0578163	HepG2	mid
ENSG00000185650	ZFP36L1	0.77382	0.000354048	0.132481	HepG2	late
ENSG00000188807	TMEM201	1.18974	0.000355213	0.0871297	HepG2	early
ENSG00000124875	CXCL6	2.38076	0.000356041	0.158935	HuH7	mid
ENSG00000261441	RP11-217B1.2	-2.44019	0.00035638	0.0871297	HepG2	early
ENSG00000173065	FAM222B	0.89585	0.000359505	0.132481	HepG2	late
ENSG00000132429	POPDC3	1.87123	0.000359972	0.0871297	HepG2	early
ENSG00000267913	AP001055.1	2.45764	0.000360752	0.0871297	HepG2	early
ENSG00000203760	CENPW	1.13841	0.000364034	0.0581347	HepG2	mid
ENSG00000133818	RRAS2	0.929399	0.000366488	0.0581347	HepG2	mid
ENSG00000169507	SLC38A11	-1.06532	0.000368095	0.0581347	HepG2	mid
ENSG00000259772	RP11-16E12.2	-1.95053	0.000369786	0.0581347	HepG2	mid
ENSG00000143554	SLC27A3	1.1344	0.000370125	0.0879433	HepG2	early
ENSG00000164284	GRPEL2	-1.23841	0.000372396	0.0879433	HepG2	early
ENSG00000250571	GLI4	1.27231	0.000373224	0.135318	HepG2	late
ENSG00000187210	GCNT1	-1.00735	0.000374805	0.163021	HuH7	mid
ENSG00000162366	PDZK1IP1	-1.64375	0.000375115	0.0584108	HepG2	mid
ENSG00000051341	POLQ	1.03943	0.000381549	0.0891147	HepG2	early
ENSG00000119938	PPP1R3C	1.6932	0.000382499	0.136479	HepG2	late
ENSG00000181722	ZBTB20	0.927508	0.000385604	0.059202	HepG2	mid
ENSG00000162614	NEXN	1.24779	0.000387438	0.059202	HepG2	mid
ENSG00000184678	HIST2H2BE	1.54556	0.000392876	0.090763	HepG2	early
ENSG00000140379	BCL2A1	2.38318	0.000393576	0.059583	HepG2	mid
ENSG00000144935	TRPC1	-0.832903	0.000397471	0.0702323	HuH7	early
ENSG00000171703	TCEA2	-1.28543	0.000402299	0.0603448	HepG2	mid
ENSG00000099991	CABIN1	1.21547	0.000404266	0.141992	HepG2	late
ENSG00000189164	ZNF527	1.51519	0.000405509	0.092674	HepG2	early
ENSG00000269489	RP11-98D18.17	-2.60546	0.000408085	NA	HepG2	early
ENSG00000237978	RP11-385J1.2	-1.80422	0.000410472	0.0928104	HepG2	early
ENSG00000250714	RP11-1149O23.4	1.37744	0.000410987	0.142132	HepG2	late
ENSG00000204315	FKBPL	1.48243	0.000413703	0.0723469	HuH7	early
ENSG00000137309	HMGA1	1.25808	0.000418338	0.062161	HepG2	mid
ENSG00000253978	CTB-178M22.2	1.84569	0.000419151	NA	HuH7	early
ENSG00000253485	PCDHGA5	-2.39378	0.000421797	0.094367	HepG2	early
ENSG00000164822	DEFA6	2.72286	0.000421862	NA	HepG2	early
ENSG00000162407	PPAP2B	-0.739547	0.000422011	0.062161	HepG2	mid
ENSG00000101850	GPR143	2.00693	0.000429715	0.0951371	HepG2	early
ENSG00000178764	ZHX2	1.18654	0.000430454	0.146609	HepG2	late
ENSG00000066855	MTFR1	-0.668266	0.000431813	0.179131	HuH7	mid
ENSG00000108576	SLC6A4	-0.959699	0.000433287	0.0749984	HuH7	early
ENSG00000171488	LRRC8C	1.03513	0.000435305	0.0635467	HepG2	mid
ENSG00000249042	CTD-2015H6.3	-1.37711	0.000435942	0.179131	HuH7	mid
ENSG00000150540	HNMT	-1.67527	0.000438883	0.0961651	HepG2	early
ENSG00000244041	LINC01011	-2.11742	0.000445896	0.0967048	HepG2	early
ENSG00000213672	NCKIPSD	1.09774	0.000449299	0.150743	HepG2	late
ENSG00000117601	SERPINC1	-1.42373	0.000453322	0.179131	HuH7	mid
ENSG00000265758	RP11-595B24.1	-2.37358	0.000458579	0.151594	HepG2	late
ENSG00000090238	YPEL3	-1.45646	0.00045949	0.0664837	HepG2	mid
ENSG00000165516	KLHDC2	-0.83096	0.000463912	0.0665348	HepG2	mid
ENSG00000120129	DUSP1	1.21572	0.000467175	0.0798779	HuH7	early
ENSG00000152256	PDK1	-0.877783	0.000469177	0.179131	HuH7	mid
ENSG00000147883	CDKN2B	1.21352	0.000470098	0.179131	HuH7	mid
ENSG00000162723	SLAMF9	-1.41115	0.000470895	0.0798779	HuH7	early
ENSG00000198429	ZNF69	-1.29355	0.000473376	0.0991047	HepG2	early
ENSG00000261485	PAN3-AS1	-2.13926	0.000474721	0.0991047	HepG2	early
ENSG00000183747	ACSM2A	-0.891196	0.000475205	0.179131	HuH7	mid
ENSG00000117010	ZNF684	-1.51382	0.000475833	0.0991047	HepG2	early
ENSG00000240241	RP11-314M24.1	2.1895	0.000476987	NA	HepG2	mid
ENSG00000198814	GK	-0.952858	0.000477371	0.0678697	HepG2	mid
ENSG00000050820	BCAR1	1.06478	0.000478389	0.0991047	HepG2	early
ENSG00000181773	GPR3	1.62591	0.000481976	0.0991047	HepG2	early
ENSG00000188747	NOXA1	-1.77996	0.000482169	0.0679609	HepG2	mid
ENSG00000182600	C2orf82	-0.866836	0.000489225	0.0821655	HuH7	early
ENSG00000146674	IGFBP3	1.34733	0.000491043	0.152993	HepG2	late
ENSG00000181467	RAP2B	0.978647	0.000491445	0.152993	HepG2	late
ENSG00000141744	PNMT	-2.25985	0.000493258	0.0991047	HepG2	early
ENSG00000101236	RNF24	1.10647	0.000496128	0.152993	HepG2	late
ENSG00000204365	C10orf126	-2.36378	0.000496744	0.152993	HepG2	late
ENSG00000170525	PFKFB3	1.37045	0.000496842	0.152993	HepG2	late
ENSG00000120802	TMPO	0.813483	0.000499168	0.0697556	HepG2	mid
ENSG00000145920	CPLX2	1.62799	0.000505037	0.0991047	HepG2	early
ENSG00000101384	JAG1	1.02563	0.000506902	0.070236	HepG2	mid
ENSG00000145246	ATP10D	-1.01118	0.000512326	0.182571	HuH7	mid
ENSG00000127423	AUNIP	-1.70098	0.000514667	0.154501	HepG2	late
ENSG00000169507	SLC38A11	-1.12805	0.000515484	0.154501	HepG2	late
ENSG00000156958	GALK2	-1.46824	0.000517705	0.0991047	HepG2	early
ENSG00000160392	C19orf47	1.54572	0.000519426	0.0991047	HepG2	early
ENSG00000243083	LINC00870	-1.68218	0.000522046	0.0991047	HepG2	early
ENSG00000169991	IFFO2	1.26769	0.000527978	0.0991047	HepG2	early
ENSG00000180739	S1PR5	-2.12741	0.000530638	0.15695	HepG2	late
ENSG00000108262	GIT1	1.12003	0.000532	0.0991047	HepG2	early
ENSG00000265817	FSBP	-1.53952	0.000532031	0.182571	HuH7	mid
ENSG00000064601	CTSA	1.3548	0.000533272	1	HuH7	late
ENSG00000188313	PLSCR1	-1.52001	0.0005339	0.0991047	HepG2	early
ENSG00000060762	MPC1	-1.20756	0.000534195	0.0733958	HepG2	mid
ENSG00000176281	OR4K5	-2.47092	0.000534504	NA	HepG2	early
ENSG00000212998	RBM12B-AS1	-2.56807	0.000534731	NA	HepG2	early
ENSG00000102038	SMARCA1	-0.761215	0.000535421	0.182571	HuH7	mid
ENSG00000198189	HSD17B11	-1.65983	0.000535613	0.0991047	HepG2	early
ENSG00000227848	SUCLA2-AS1	-2.07715	0.000537711	0.0991047	HepG2	early
ENSG00000160208	RRP1B	0.879432	0.000538083	0.0991047	HepG2	early
ENSG00000005059	CCDC109B	-1.77857	0.000538245	0.0991047	HepG2	early
ENSG00000233493	TMEM238	1.8737	0.000539772	0.157578	HepG2	late
ENSG00000260589	RP11-390B4.5	-1.53371	0.000544103	0.0991047	HepG2	early
ENSG00000145375	SPATA5	0.85794	0.000547397	0.0745828	HepG2	mid
ENSG00000163191	S100A11	1.49741	0.000549109	0.158249	HepG2	late
ENSG00000272880	RP11-33M22.2	2.75911	0.000551855	NA	HepG2	early
ENSG00000184678	HIST2H2BE	1.17193	0.000552225	1	HuH7	late
ENSG00000069702	TGFBR3	-1.21094	0.000552602	0.0991047	HepG2	early
ENSG00000261252	RP11-318L16.6	2.43051	0.000554147	0.0991047	HepG2	early
ENSG00000182165	TP53TG1	-0.901068	0.000554167	0.0909405	HuH7	early
ENSG00000197275	RAD54B	-0.750727	0.000557045	0.0909405	HuH7	early
ENSG00000237686	RP5-1120P11.1	-1.77229	0.000558647	0.0991047	HepG2	early
ENSG00000164327	RICTOR	-1.248	0.000559545	0.0991047	HepG2	early
ENSG00000185432	METTL7A	-0.894093	0.000561612	0.182571	HuH7	mid
ENSG00000113369	ARRDC3	-1.155	0.000562059	0.0909405	HuH7	early
ENSG00000120896	SORBS3	-1.04922	0.000562216	0.0759689	HepG2	mid
ENSG00000147509	RGS20	1.26555	0.000562916	0.0909405	HuH7	early
ENSG00000136636	KCTD3	-0.561715	0.000563836	0.182571	HuH7	mid
ENSG00000237686	RP5-1120P11.1	-1.31686	0.000568779	0.182571	HuH7	mid
ENSG00000118200	CAMSAP2	0.917511	0.000571813	0.0761107	HepG2	mid
ENSG00000131910	NR0B2	-1.48604	0.000572576	0.0761107	HepG2	mid
ENSG00000112394	SLC16A10	-0.948152	0.00057532	0.158807	HepG2	late
ENSG00000188641	DPYD	-1.01899	0.000575484	0.182571	HuH7	mid
ENSG00000205595	AREGB	2.18695	0.000576688	0.182571	HuH7	mid
ENSG00000164442	CITED2	1.39715	0.000577635	0.158807	HepG2	late
ENSG00000230131	RP11-282I1.1	-2.17792	0.000578838	NA	HepG2	early
ENSG00000135454	B4GALNT1	1.17531	0.000581188	0.102087	HepG2	early
ENSG00000057019	DCBLD2	1.12829	0.000583682	0.158807	HepG2	late
ENSG00000003249	DBNDD1	1.29427	0.000584128	0.158807	HepG2	late
ENSG00000165029	ABCA1	-0.946144	0.000586325	0.0933166	HuH7	early
ENSG00000060237	WNK1	0.777088	0.000586369	0.158807	HepG2	late
ENSG00000108950	FAM20A	-0.948558	0.000588758	0.0776306	HepG2	mid
ENSG00000155380	SLC16A1	-0.826167	0.000590006	0.182571	HuH7	mid
ENSG00000104231	ZFAND1	-1.46795	0.000591244	0.103003	HepG2	early
ENSG00000089356	FXYD3	-1.33239	0.000591444	0.0933166	HuH7	early
ENSG00000198814	GK	-0.736162	0.000594128	0.0933166	HuH7	early
ENSG00000204709	C6orf100	-2.36945	0.000598782	0.103468	HepG2	early
ENSG00000130427	EPO	-1.28254	0.000598944	0.182571	HuH7	mid
ENSG00000261176	RP11-2L4.1	-2.5088	0.000600724	1	HuH7	late
ENSG00000156006	NAT2	1.8466	0.000606449	0.103947	HepG2	early
ENSG00000082269	FAM135A	0.961562	0.000607386	0.0794461	HepG2	mid
ENSG00000137960	GIPC2	-0.673842	0.000615223	0.0944223	HuH7	early
ENSG00000250829	RP11-11N5.1	-2.66809	0.000616922	NA	HepG2	early
ENSG00000231654	RPS6KA2-AS1	2.30508	0.000617355	NA	HepG2	early
ENSG00000270141	TERC	-1.08929	0.000617592	0.0944223	HuH7	early
ENSG00000166510	CCDC68	1.14892	0.000617655	0.161727	HepG2	late
ENSG00000100079	LGALS2	-1.21678	0.000619804	0.161727	HepG2	late
ENSG00000114019	AMOTL2	0.844001	0.000620447	0.182571	HuH7	mid
ENSG00000166741	NNMT	-1.30039	0.000621265	0.0944223	HuH7	early
ENSG00000197714	ZNF460	1.23934	0.000622708	0.161727	HepG2	late
ENSG00000246982	RP1-179N16.6	-1.43854	0.000623394	0.182571	HuH7	mid
ENSG00000118785	SPP1	1.42198	0.000625806	0.0944223	HuH7	early
ENSG00000068366	ACSL4	-0.876277	0.000630946	0.182571	HuH7	mid
ENSG00000081692	JMJD4	1.5874	0.000634833	0.107942	HepG2	early
ENSG00000272525	RP11-79P5.9	-2.01466	0.000635795	0.161727	HepG2	late
ENSG00000260001	TGFBR3L	-1.50324	0.000637348	0.0827035	HepG2	mid
ENSG00000183747	ACSM2A	-0.788851	0.000638663	0.0944223	HuH7	early
ENSG00000160211	G6PD	1.27278	0.000640182	0.161727	HepG2	late
ENSG00000197956	S100A6	1.36667	0.000640317	0.161727	HepG2	late
ENSG00000116678	LEPR	-0.974558	0.000644964	0.182571	HuH7	mid
ENSG00000172965	MIR4435-1HG	1.04691	0.000645764	0.0828292	HepG2	mid
ENSG00000006659	LGALS14	-2.24717	0.000645774	0.182571	HuH7	mid
ENSG00000109107	ALDOC	-1.22059	0.000648456	0.0944223	HuH7	early
ENSG00000255092	RP11-58K22.4	-2.51674	0.000649886	NA	HepG2	early
ENSG00000164096	C4orf3	-0.877204	0.000650276	0.0944223	HuH7	early
ENSG00000164211	STARD4	-0.916344	0.000650598	0.0944223	HuH7	early
ENSG00000123104	ITPR2	-0.779158	0.000651265	0.0944223	HuH7	early
ENSG00000168386	FILIP1L	-1.81466	0.000652121	0.108751	HepG2	early
ENSG00000227482	RP11-18B16.2	-2.32773	0.000652746	0.108751	HepG2	early
ENSG00000272417	CTD-2199O4.6	-1.38783	0.000652795	NA	HuH7	mid
ENSG00000121858	TNFSF10	-1.34375	0.000653036	0.0828292	HepG2	mid
ENSG00000114529	C3orf52	1.0176	0.000653514	0.0828292	HepG2	mid
ENSG00000134107	BHLHE40	1.00839	0.000654545	1	HuH7	late
ENSG00000168374	ARF4	-1.65339	0.000665929	0.108751	HepG2	early
ENSG00000154265	ABCA5	0.96873	0.000666942	0.108751	HepG2	early
ENSG00000233493	TMEM238	1.91329	0.000670023	0.108751	HepG2	early
ENSG00000181773	GPR3	1.38008	0.000670248	0.0842965	HepG2	mid
ENSG00000001630	CYP51A1	-2.08129	0.000678051	0.108751	HepG2	early
ENSG00000139921	TMX1	-1.28906	0.000679384	0.108751	HepG2	early
ENSG00000197308	GATA3-AS1	-1.59635	0.000680517	0.08473	HepG2	mid
ENSG00000223776	LGALS8-AS1	-2.18249	0.000680523	0.108751	HepG2	early
ENSG00000152256	PDK1	1.05695	0.000680782	0.170037	HepG2	late
ENSG00000259448	RP11-16E12.1	-1.04237	0.00068476	0.0970982	HuH7	early
ENSG00000254997	KRTAP5-9	-2.18693	0.000687188	1	HuH7	late
ENSG00000118193	KIF14	0.800437	0.000688589	0.08473	HepG2	mid
ENSG00000270069	RP6-99M1.2	1.77102	0.000689706	0.109089	HepG2	early
ENSG00000173451	THAP2	-1.4446	0.000692907	0.109089	HepG2	early
ENSG00000161970	RPL26	0.966652	0.00069407	0.08473	HepG2	mid
ENSG00000175793	SFN	1.49368	0.000694423	0.08473	HepG2	mid
ENSG00000152137	HSPB8	1.19299	0.000695613	0.0970982	HuH7	early
ENSG00000205544	TMEM256	-0.745297	0.000696091	0.0970982	HuH7	early
ENSG00000117289	TXNIP	-0.896798	0.000697581	0.0970982	HuH7	early
ENSG00000147509	RGS20	1.36031	0.000697619	0.192652	HuH7	mid
ENSG00000272138	RP11-27N21.3	-1.26074	0.000698343	0.0970982	HuH7	early
ENSG00000265399	RP13-270P17.2	-2.02463	0.000702488	0.109784	HepG2	early
ENSG00000261420	RP1-168L15.5	-2.01778	0.000705323	0.172929	HepG2	late
ENSG00000130821	SLC6A8	-1.09262	0.000706933	0.0974936	HuH7	early
ENSG00000253898	RP11-51M18.1	1.76215	0.000707747	0.172929	HepG2	late
ENSG00000123838	C4BPA	-1.15073	0.000709169	0.0858883	HepG2	mid
ENSG00000156304	SCAF4	0.981026	0.000712021	0.110462	HepG2	early
ENSG00000115548	KDM3A	-0.600971	0.000714897	0.192652	HuH7	mid
ENSG00000109193	SULT1E1	-1.3934	0.000715503	0.192652	HuH7	mid
ENSG00000111859	NEDD9	0.90397	0.000719273	0.0976952	HuH7	early
ENSG00000006659	LGALS14	-2.07465	0.000719914	0.0976952	HuH7	early
ENSG00000047346	FAM214A	-1.36367	0.000722925	0.111341	HepG2	early
ENSG00000248734	CTD-2260A17.1	2.55573	0.000727252	NA	HepG2	early
ENSG00000270933	CTD-2227E11.1	-1.60138	0.000738368	NA	HepG2	mid
ENSG00000187266	EPOR	1.44649	0.000740579	0.111469	HepG2	early
ENSG00000121931	LRIF1	-1.27117	0.00074236	0.111469	HepG2	early
ENSG00000154269	ENPP3	-0.92002	0.000745228	0.0989871	HuH7	early
ENSG00000196139	AKR1C3	-1.66413	0.000748161	0.111469	HepG2	early
ENSG00000185477	GPRIN3	-1.02127	0.000748991	0.198518	HuH7	mid
ENSG00000137831	UACA	1.00566	0.000750855	0.0895794	HepG2	mid
ENSG00000184674	GSTT1	-1.68256	0.000751695	0.111469	HepG2	early
ENSG00000137801	THBS1	0.988006	0.000752559	0.0989871	HuH7	early
ENSG00000003436	TFPI	-1.6663	0.000754032	0.111469	HepG2	early
ENSG00000229124	VIM-AS1	1.64071	0.000754375	0.0895794	HepG2	mid
ENSG00000244260	RP11-521D12.2	-1.63549	0.000754844	1	HuH7	late
ENSG00000173894	CBX2	0.989587	0.000755225	0.111469	HepG2	early
ENSG00000110700	RPS13	0.994662	0.000756083	0.0895794	HepG2	mid
ENSG00000171766	GATM	-0.905103	0.000756479	0.0989871	HuH7	early
ENSG00000171940	ZNF217	-0.665222	0.000759996	0.0989871	HuH7	early
ENSG00000236556	RP11-443O13.3	2.55867	0.000765117	NA	HuH7	mid
ENSG00000169245	CXCL10	2.47435	0.000766146	0.199941	HuH7	mid
ENSG00000107242	PIP5K1B	-1.15683	0.000766967	0.185383	HepG2	late
ENSG00000229989	MIR181A1HG	1.50665	0.000767913	0.0989871	HuH7	early
ENSG00000103257	SLC7A5	0.958006	0.000768586	0.0989871	HuH7	early
ENSG00000064225	ST3GAL6	-0.827513	0.000770282	0.0989871	HuH7	early
ENSG00000005893	LAMP2	-1.60428	0.000778093	0.113243	HepG2	early
ENSG00000100342	APOL1	1.42483	0.000780104	0.186553	HepG2	late
ENSG00000204397	CARD16	-1.85551	0.000782923	NA	HepG2	mid
ENSG00000171858	RPS21	0.961118	0.000784329	0.0922574	HepG2	mid
ENSG00000105856	HBP1	-1.67685	0.000786854	0.113243	HepG2	early
ENSG00000149548	CCDC15	1.15455	0.000787178	0.113243	HepG2	early
ENSG00000167081	PBX3	-0.656428	0.000788966	0.100626	HuH7	early
ENSG00000145632	PLK2	0.893309	0.000793206	0.203092	HuH7	mid
ENSG00000171004	HS6ST2	1.69057	0.000793496	0.113243	HepG2	early
ENSG00000176142	TMEM39A	-1.3432	0.000797497	0.113243	HepG2	early
ENSG00000235899	RP11-345L23.1	1.80114	0.000802378	0.0935651	HepG2	mid
ENSG00000260583	LINC00515	2.25862	0.000803708	NA	HepG2	early
ENSG00000196781	TLE1	0.917631	0.000803942	0.189157	HepG2	late
ENSG00000205269	TMEM170B	-0.856635	0.00080437	0.203092	HuH7	mid
ENSG00000150782	IL18	1.62582	0.000806892	0.0935651	HepG2	mid
ENSG00000109846	CRYAB	2.15874	0.000807826	0.189157	HepG2	late
ENSG00000177189	RPS6KA3	-0.739028	0.000814139	0.203092	HuH7	mid
ENSG00000161921	CXCL16	1.51767	0.000817051	0.189345	HepG2	late
ENSG00000070540	WIPI1	-1.8525	0.000820889	0.113243	HepG2	early
ENSG00000198792	TMEM184B	0.971835	0.000820909	0.113243	HepG2	early
ENSG00000229155	RP11-528A4.2	-2.45397	0.000821681	NA	HepG2	early
ENSG00000136881	BAAT	1.42059	0.000827831	1	HuH7	late
ENSG00000147872	PLIN2	1.43989	0.000827975	0.0953337	HepG2	mid
ENSG00000007341	ST7L	-1.22011	0.00083176	0.113243	HepG2	early
ENSG00000119820	YIPF4	-1.3328	0.000832785	0.113243	HepG2	early
ENSG00000197863	ZNF790	-1.67565	0.000832965	0.113243	HepG2	early
ENSG00000162366	PDZK1IP1	-1.78125	0.000833476	0.113243	HepG2	early
ENSG00000141858	SAMD1	0.807488	0.00083385	1	HuH7	late
ENSG00000135766	EGLN1	0.920357	0.000836466	0.191866	HepG2	late
ENSG00000204246	OR13C3	2.46123	0.000838367	NA	HepG2	late
ENSG00000250406	RP13-539F13.3	-2.16495	0.000843554	0.113243	HepG2	early
ENSG00000204519	ZNF551	1.06857	0.000845431	0.113243	HepG2	early
ENSG00000121486	TRMT1L	-1.27695	0.000845638	0.113243	HepG2	early
ENSG00000110777	POU2AF1	-0.993605	0.000847144	0.0963104	HepG2	mid
ENSG00000231903	AC079354.5	-1.69775	0.000847163	0.113243	HepG2	early
ENSG00000119969	HELLS	0.712862	0.000848238	0.0963104	HepG2	mid
ENSG00000185347	C14orf80	1.11619	0.000851981	0.107852	HuH7	early
ENSG00000231312	AC007246.3	-1.4394	0.000852825	0.113287	HepG2	early
ENSG00000228204	RP4-724E13.2	2.38493	0.000855058	NA	HepG2	early
ENSG00000228624	RP3-399L15.3	-1.16031	0.000857595	0.194726	HepG2	late
ENSG00000078747	ITCH	0.738224	0.00085999	0.0968844	HepG2	mid
ENSG00000047457	CP	-0.993592	0.00086052	0.211551	HuH7	mid
ENSG00000164406	LEAP2	-1.04823	0.000869794	0.109291	HuH7	early
ENSG00000109819	PPARGC1A	-1.1677	0.00087025	0.0968844	HepG2	mid
ENSG00000183888	C1orf64	-2.00548	0.000870503	0.114917	HepG2	early
ENSG00000197275	RAD54B	0.942311	0.000871071	0.0968844	HepG2	mid
ENSG00000129474	AJUBA	0.815622	0.000876801	0.109362	HuH7	early
ENSG00000263096	RP11-515O17.2	-1.8891	0.000877934	0.115183	HepG2	early
ENSG00000255817	RP11-196H14.4	2.66603	0.000882157	NA	HepG2	early
ENSG00000226996	AP000477.3	-2.31554	0.000885832	NA	HepG2	early
ENSG00000143947	RPS27A	0.986276	0.000890877	0.0975196	HepG2	mid
ENSG00000023909	GCLM	0.947509	0.00089329	0.0975196	HepG2	mid
ENSG00000197321	SVIL	0.841538	0.000896516	0.0975196	HepG2	mid
ENSG00000138386	NAB1	-0.763431	0.000896616	0.215046	HuH7	mid
ENSG00000253710	ALG11	-1.75668	0.000897233	0.116993	HepG2	early
ENSG00000139496	NUPL1	0.68602	0.000900639	0.0975196	HepG2	mid
ENSG00000101405	OXT	-2.06033	0.00090455	0.203334	HepG2	late
ENSG00000119509	INVS	-1.20136	0.0009072	0.117101	HepG2	early
ENSG00000176919	C8G	1.45135	0.000910454	1	HuH7	late
ENSG00000185201	IFITM2	-1.35001	0.000910547	0.112742	HuH7	early
ENSG00000147010	SH3KBP1	0.774239	0.000912546	0.0975382	HepG2	mid
ENSG00000128590	DNAJB9	-1.20809	0.000913616	0.0975382	HepG2	mid
ENSG00000163734	CXCL3	1.83295	0.000914546	0.215046	HuH7	mid
ENSG00000258655	ARHGAP5-AS1	-1.5225	0.000915332	0.117101	HepG2	early
ENSG00000003989	SLC7A2	-1.39352	0.000915426	0.117101	HepG2	early
ENSG00000177459	C8orf47	1.14509	0.000915844	0.215046	HuH7	mid
ENSG00000110436	SLC1A2	-1.42984	0.000918708	0.0975382	HepG2	mid
ENSG00000273319	RP11-138A9.2	-1.5322	0.000920099	0.117101	HepG2	early
ENSG00000272993	RP11-196G18.24	-1.80146	0.000926635	0.11723	HepG2	early
ENSG00000215784	FAM72D	1.30313	0.000933894	0.0985108	HepG2	mid
ENSG00000264569	RP13-650J16.1	-1.23165	0.000939865	0.215046	HuH7	mid
ENSG00000122863	CHST3	0.85559	0.000942254	0.115822	HuH7	early
ENSG00000164406	LEAP2	-1.14479	0.000942561	0.215046	HuH7	mid
ENSG00000143878	RHOB	1.15346	0.000944047	0.11807	HepG2	early
ENSG00000172809	RPL38	1.10648	0.000946667	0.099218	HepG2	mid
ENSG00000123983	ACSL3	-1.16406	0.000951293	0.11807	HepG2	early
ENSG00000258437	RP11-661G16.1	2.37485	0.000953027	NA	HuH7	early
ENSG00000272370	RP11-307L14.1	-2.21415	0.000954412	0.11807	HepG2	early
ENSG00000171806	METTL18	-1.52266	0.000955491	0.11807	HepG2	early
ENSG00000188313	PLSCR1	-1.31185	0.000961913	0.212888	HepG2	late
ENSG00000164938	TP53INP1	-1.10246	0.000962243	0.215046	HuH7	mid
ENSG00000226332	RP11-157P1.4	2.10823	0.000962612	0.118262	HepG2	early
ENSG00000231023	LINC00326	-1.75583	0.000968102	0.212888	HepG2	late
ENSG00000167759	KLK13	-2.23332	0.000970605	0.118559	HepG2	early
ENSG00000085788	DDHD2	-0.507537	0.000972184	0.118641	HuH7	early
ENSG00000051341	POLQ	0.805865	0.000972339	0.100644	HepG2	mid
ENSG00000145592	RPL37	0.966455	0.000974639	0.100644	HepG2	mid
ENSG00000138336	TET1	0.989984	0.000975465	0.212888	HepG2	late
ENSG00000182118	FAM89A	1.54035	0.000978737	0.100644	HepG2	mid
ENSG00000226913	BSN-AS2	1.93631	0.000980155	0.119041	HepG2	early
ENSG00000177553	RP11-56N19.5	-2.42924	0.000986505	1	HuH7	late
ENSG00000183337	BCOR	-0.885872	0.000986674	0.215046	HuH7	mid
ENSG00000241399	CD302	-0.929889	0.000990277	0.215046	HuH7	mid
ENSG00000171102	OBP2B	2.48073	0.000994475	NA	HepG2	early
ENSG00000140465	CYP1A1	1.84514	0.000994654	0.215046	HuH7	mid
ENSG00000212901	KRTAP3-1	2.43222	0.000994694	0.101645	HepG2	mid
ENSG00000115107	STEAP3	1.13247	0.000996022	0.120281	HepG2	early
ENSG00000110245	APOC3	-1.15514	0.00100151	0.215046	HuH7	mid
ENSG00000152926	ZNF117	-0.712858	0.0010043	0.121685	HuH7	early
ENSG00000118298	CA14	-1.45912	0.00100662	0.216763	HepG2	late
ENSG00000165813	C10orf118	-1.1276	0.00101156	0.121159	HepG2	early
ENSG00000173706	HEG1	-0.888764	0.00101301	0.102073	HepG2	mid
ENSG00000236404	RP11-125B21.2	-1.92058	0.0010147	0.121159	HepG2	early
ENSG00000272072	CTA-363E19.2	-1.60585	0.00101496	NA	HuH7	early
ENSG00000100485	SOS2	-0.760373	0.00101786	0.215824	HuH7	mid
ENSG00000173559	NABP1	0.947316	0.00101867	0.102073	HepG2	mid
ENSG00000110245	APOC3	-1.04974	0.0010188	0.122566	HuH7	early
ENSG00000155629	PIK3AP1	-1.02855	0.00101953	0.216763	HepG2	late
ENSG00000259943	RP1-39G22.7	-1.38483	0.00102215	0.216763	HepG2	late
ENSG00000160972	PPP1R16A	-1.14174	0.0010271	0.102073	HepG2	mid
ENSG00000110876	SELPLG	-1.6713	0.00102977	NA	HepG2	mid
ENSG00000106258	CYP3A5	-1.20818	0.00103427	0.102073	HepG2	mid
ENSG00000100852	ARHGAP5	1.01108	0.00103494	0.102073	HepG2	mid
ENSG00000197956	S100A6	1.22824	0.00103634	0.102073	HepG2	mid
ENSG00000236846	RP11-239E10.2	-2.47269	0.00103719	NA	HepG2	early
ENSG00000101412	E2F1	1.29356	0.00103779	0.123224	HepG2	early
ENSG00000137145	DENND4C	-0.615991	0.00104009	0.124247	HuH7	early
ENSG00000136560	TANK	-1.46605	0.00104427	0.123305	HepG2	early
ENSG00000169439	SDC2	-0.693205	0.00105261	0.124416	HuH7	early
ENSG00000197329	PELI1	-0.680316	0.00105617	0.124416	HuH7	early
ENSG00000029639	TFB1M	-1.60556	0.00105667	0.12408	HepG2	early
ENSG00000250402	RP11-395P13.4	-2.4324	0.00106035	NA	HepG2	early
ENSG00000273148	RP5-1068E13.7	-1.8942	0.00106747	0.12466	HepG2	early
ENSG00000263080	RP11-485G7.5	-1.08493	0.00106939	0.125104	HuH7	early
ENSG00000184678	HIST2H2BE	1.31426	0.00107138	0.225079	HepG2	late
ENSG00000169439	SDC2	-0.763024	0.00107493	0.225112	HuH7	mid
ENSG00000142789	CELA3A	1.83597	0.00108038	0.105773	HepG2	mid
ENSG00000223360	AC096559.2	-2.60622	0.00108751	NA	HepG2	mid
ENSG00000240152	RP11-16N2.1	1.91402	0.00109103	NA	HuH7	mid
ENSG00000113361	CDH6	1.13514	0.00109181	0.126852	HuH7	early
ENSG00000253978	CTB-178M22.2	1.86216	0.00109365	1	HuH7	late
ENSG00000196497	IPO4	1.05177	0.0010945	0.106518	HepG2	mid
ENSG00000065361	ERBB3	-0.690219	0.00110213	0.227994	HuH7	mid
ENSG00000113595	TRIM23	-1.13757	0.00110911	0.128649	HepG2	early
ENSG00000147883	CDKN2B	1.03231	0.00111007	0.128096	HuH7	early
ENSG00000172086	KRCC1	-1.30007	0.00111674	0.128649	HepG2	early
ENSG00000116962	NID1	-0.662087	0.00112043	0.228986	HuH7	mid
ENSG00000197837	HIST4H4	-1.77447	0.00112404	0.128649	HepG2	early
ENSG00000024862	CCDC28A	-1.54667	0.00112584	0.128649	HepG2	early
ENSG00000267391	RP11-1151B14.3	-1.02837	0.00112786	0.12927	HuH7	early
ENSG00000165244	ZNF367	-0.73636	0.00113375	1	HuH7	late
ENSG00000052802	MSMO1	-1.83884	0.00113634	0.129154	HepG2	early
ENSG00000230434	RP11-14O19.1	-2.43491	0.001143	NA	HepG2	early
ENSG00000164761	TNFRSF11B	1.06315	0.00114431	0.130275	HuH7	early
ENSG00000256162	SMLR1	-0.983531	0.00114786	0.229334	HuH7	mid
ENSG00000228778	RP11-129J12.1	-2.53082	0.00114875	NA	HepG2	mid
ENSG00000183747	ACSM2A	-0.956559	0.00115569	0.111314	HepG2	mid
ENSG00000147642	SYBU	1.13187	0.00115614	0.236726	HepG2	late
ENSG00000221886	C5orf54	-1.5279	0.00115702	0.130237	HepG2	early
ENSG00000106804	C5	-1.3109	0.0011574	0.111314	HepG2	mid
ENSG00000235750	KIAA0040	1.67854	0.00115812	0.130237	HepG2	early
ENSG00000233542	RP11-547D24.1	-2.13743	0.00115821	0.236726	HepG2	late
ENSG00000165959	CLMN	0.98043	0.00115841	0.236726	HepG2	late
ENSG00000144749	LRIG1	-0.831814	0.00115977	0.229334	HuH7	mid
ENSG00000261757	AC005592.3	-2.27182	0.00116184	NA	HepG2	early
ENSG00000114739	ACVR2B	-0.782251	0.00116269	0.229334	HuH7	mid
ENSG00000092964	DPYSL2	-0.573561	0.0011664	0.131904	HuH7	early
ENSG00000234350	AC007405.4	-0.990555	0.00117484	0.131979	HuH7	early
ENSG00000011258	MBTD1	-0.657197	0.0011859	0.132345	HuH7	early
ENSG00000237590	RP11-20J15.2	-2.00204	0.00118797	NA	HepG2	mid
ENSG00000103460	TOX3	-0.854093	0.00119337	0.114103	HepG2	mid
ENSG00000104765	BNIP3L	-1.53036	0.00119405	0.133076	HepG2	early
ENSG00000134769	DTNA	0.836937	0.00119733	0.233453	HuH7	mid
ENSG00000149269	PAK1	1.15626	0.00120028	0.243072	HepG2	late
ENSG00000257815	RP11-611E13.2	-1.37696	0.00120214	0.133076	HepG2	early
ENSG00000174804	FZD4	-0.80804	0.00120639	0.114678	HepG2	mid
ENSG00000120727	PAIP2	-1.255	0.00121121	0.133076	HepG2	early
ENSG00000168530	MYL1	1.902	0.00121264	NA	HuH7	mid
ENSG00000261526	CTB-31O20.2	-1.81337	0.00121388	0.133076	HepG2	early
ENSG00000114268	PFKFB4	1.2062	0.00121833	0.243403	HepG2	late
ENSG00000165030	NFIL3	-1.29284	0.0012212	0.133076	HepG2	early
ENSG00000249894	RP11-434D9.2	-1.47768	0.00122268	NA	HuH7	early
ENSG00000080822	CLDND1	-1.72884	0.00122302	0.133076	HepG2	early
ENSG00000109181	UGT2B10	-1.49152	0.00122357	0.243403	HepG2	late
ENSG00000065328	MCM10	0.877851	0.00122372	0.114985	HepG2	mid
ENSG00000196924	FLNA	1.01111	0.00122508	0.236148	HuH7	mid
ENSG00000114698	PLSCR4	-1.41961	0.00122515	0.114985	HepG2	mid
ENSG00000130714	POMT1	1.06774	0.0012272	0.133076	HepG2	early
ENSG00000169575	VPREB1	2.33262	0.00123674	NA	HepG2	early
ENSG00000197989	SNHG12	1.03829	0.00123691	0.114985	HepG2	mid
ENSG00000161647	MPP3	1.10162	0.00123776	0.114985	HepG2	mid
ENSG00000099875	MKNK2	0.900119	0.00123866	0.244244	HepG2	late
ENSG00000087338	GMCL1	-0.586364	0.00124734	0.137153	HuH7	early
ENSG00000134107	BHLHE40	1.1033	0.00124755	0.115213	HepG2	mid
ENSG00000169246	NPIPB3	1.94841	0.00124858	NA	HuH7	early
ENSG00000113328	CCNG1	-0.648261	0.00124925	0.137153	HuH7	early
ENSG00000185432	METTL7A	-0.758481	0.00125324	0.137153	HuH7	early
ENSG00000118515	SGK1	-1.03652	0.00125431	0.115213	HepG2	mid
ENSG00000226877	RP11-575L7.2	2.41029	0.00125634	NA	HuH7	early
ENSG00000244791	RP11-65D17.1	-2.32713	0.00125825	NA	HepG2	early
ENSG00000196924	FLNA	1.23294	0.00125841	0.245981	HepG2	late
ENSG00000118785	SPP1	1.46635	0.00125873	1	HuH7	late
ENSG00000237798	AC010894.5	2.55876	0.001261	NA	HepG2	early
ENSG00000070404	FSTL3	1.12468	0.00126391	0.115446	HepG2	mid
ENSG00000204947	ZNF425	1.55393	0.00126596	0.136432	HepG2	early
ENSG00000272894	RP5-1159O4.1	1.47471	0.00126831	0.238303	HuH7	mid
ENSG00000123191	ATP7B	-0.711238	0.00127192	0.238303	HuH7	mid
ENSG00000269293	ZSCAN16-AS1	-0.932097	0.0012784	0.238303	HuH7	mid
ENSG00000145817	YIPF5	-1.45316	0.001281	0.136432	HepG2	early
ENSG00000115520	COQ10B	-1.6178	0.00128164	0.136432	HepG2	early
ENSG00000106080	FKBP14	-1.24237	0.00128382	0.136432	HepG2	early
ENSG00000235269	AL162759.1	1.6483	0.0012882	0.139269	HuH7	early
ENSG00000227507	LTB	1.94206	0.00128899	0.139269	HuH7	early
ENSG00000213741	RPS29	0.944211	0.00129493	0.116993	HepG2	mid
ENSG00000137266	SLC22A23	-0.857854	0.00129515	0.116993	HepG2	mid
ENSG00000113916	BCL6	-1.01136	0.0013025	0.117011	HepG2	mid
ENSG00000196365	LONP1	0.966725	0.00130391	0.139989	HuH7	early
ENSG00000267391	RP11-1151B14.3	-1.11572	0.00130592	0.23903	HuH7	mid
ENSG00000101945	SUV39H1	1.51395	0.00130875	0.136806	HepG2	early
ENSG00000214517	PPME1	1.09042	0.00130958	0.253777	HepG2	late
ENSG00000257176	RP11-996F15.2	1.77471	0.00130964	0.136806	HepG2	early
ENSG00000111802	TDP2	-0.833107	0.00131049	0.23903	HuH7	mid
ENSG00000272265	CTD-2287O16.4	2.40684	0.00131215	NA	HepG2	early
ENSG00000176014	TUBB6	1.17714	0.00131327	0.117333	HepG2	mid
ENSG00000236572	AC006369.3	2.35505	0.0013143	NA	HepG2	early
ENSG00000134548	C12orf39	1.74833	0.00131502	0.136806	HepG2	early
ENSG00000109220	CHIC2	-1.61036	0.00131553	0.136806	HepG2	early
ENSG00000123485	HJURP	0.859765	0.00131604	0.140402	HuH7	early
ENSG00000125817	CENPB	1.12953	0.00131968	0.136806	HepG2	early
ENSG00000125945	ZNF436	-1.24329	0.00132596	0.136806	HepG2	early
ENSG00000084110	HAL	-1.10295	0.00133327	0.141351	HuH7	early
ENSG00000226835	RP11-148B18.3	1.72003	0.00133379	NA	HepG2	mid
ENSG00000124614	RPS10	0.974088	0.00134019	0.118372	HepG2	mid
ENSG00000188206	HNRNPU-AS1	-1.28753	0.00134377	0.137917	HepG2	early
ENSG00000197279	ZNF165	1.14612	0.00134567	0.118372	HepG2	mid
ENSG00000163701	IL17RE	-1.34381	0.00134662	0.118372	HepG2	mid
ENSG00000075618	FSCN1	1.17029	0.00134971	0.137917	HepG2	early
ENSG00000090339	ICAM1	1.07016	0.00135109	1	HuH7	late
ENSG00000258548	LINC00645	1.01026	0.00135182	0.142428	HuH7	early
ENSG00000135437	RDH5	-1.31327	0.00135282	NA	HuH7	early
ENSG00000141013	GAS8	1.01326	0.00135695	0.137993	HepG2	early
ENSG00000234860	RP11-547C13.1	2.55302	0.00136181	NA	HepG2	early
ENSG00000107819	SFXN3	1.18358	0.00136445	0.26215	HepG2	late
ENSG00000139163	ETNK1	-1.44887	0.00136803	0.138458	HepG2	early
ENSG00000115446	UNC50	-1.43046	0.00138067	0.138579	HepG2	early
ENSG00000185090	MANEAL	1.13126	0.00138227	0.138579	HepG2	early
ENSG00000147526	TACC1	-0.866574	0.0013825	0.120876	HepG2	mid
ENSG00000223791	UBE2E1-AS1	-1.72345	0.00140064	0.139435	HepG2	early
ENSG00000272005	RP11-91J19.4	1.16549	0.00140421	0.267501	HepG2	late
ENSG00000270605	RP5-1092A3.4	-1.4475	0.00140464	0.139435	HepG2	early
ENSG00000273396	RP11-326I19.3	-2.10903	0.0014054	1	HuH7	late
ENSG00000272870	RP11-798M19.6	-1.20583	0.00141517	0.148182	HuH7	early
ENSG00000259514	RP11-685G9.2	-2.23485	0.00141728	NA	HepG2	late
ENSG00000179387	ELMOD2	-1.38234	0.00141892	0.139435	HepG2	early
ENSG00000053770	AP5M1	-1.47335	0.00141949	0.139435	HepG2	early
ENSG00000100029	PES1	1.02422	0.00142361	0.139435	HepG2	early
ENSG00000162194	C11orf48	1.04219	0.00142363	0.123811	HepG2	mid
ENSG00000144837	PLA1A	1.44168	0.00142444	1	HuH7	late
ENSG00000163220	S100A9	-1.23744	0.00142712	0.148461	HuH7	early
ENSG00000160683	CXCR5	-2.4188	0.00142788	NA	HepG2	early
ENSG00000228548	ITPKB-AS1	2.10375	0.00142938	NA	HuH7	mid
ENSG00000256813	RP11-804A23.4	2.48389	0.00143143	NA	HepG2	early
ENSG00000163191	S100A11	1.2942	0.00143822	0.124417	HepG2	mid
ENSG00000106025	TSPAN12	-0.850426	0.00144508	0.258466	HuH7	mid
ENSG00000163959	SLC51A	-0.846461	0.00145073	0.148461	HuH7	early
ENSG00000167081	PBX3	-0.686981	0.00145215	0.258466	HuH7	mid
ENSG00000076242	MLH1	1.06211	0.00145303	0.14107	HepG2	early
ENSG00000066455	GOLGA5	-0.976682	0.00145456	0.14107	HepG2	early
ENSG00000230015	RP11-80B9.4	2.48509	0.00145568	NA	HepG2	early
ENSG00000243279	PRAF2	1.78216	0.00146318	0.269311	HepG2	late
ENSG00000133226	SRRM1	0.74537	0.0014654	0.125664	HepG2	mid
ENSG00000183696	UPP1	1.10923	0.00146547	0.148461	HuH7	early
ENSG00000111110	PPM1H	-0.803869	0.001468	0.125664	HepG2	mid
ENSG00000101940	WDR13	1.29355	0.00146893	0.148461	HuH7	early
ENSG00000187210	GCNT1	1.24772	0.00147007	0.269311	HepG2	late
ENSG00000196409	ZNF658	-2.31013	0.00147146	0.269311	HepG2	late
ENSG00000234509	AP000253.1	-2.00208	0.00147268	0.269311	HepG2	late
ENSG00000172765	TMCC1	-1.47581	0.00147389	0.148461	HuH7	early
ENSG00000142178	SIK1	0.819784	0.00147698	0.148461	HuH7	early
ENSG00000163755	HPS3	-0.686015	0.0014791	0.148461	HuH7	early
ENSG00000107864	CPEB3	-1.0536	0.00147935	0.14107	HepG2	early
ENSG00000120693	SMAD9	-0.967698	0.00148626	0.258466	HuH7	mid
ENSG00000133639	BTG1	-1.1139	0.00148655	0.14107	HepG2	early
ENSG00000248925	CTD-2083E4.6	1.81497	0.00148698	0.269311	HepG2	late
ENSG00000175938	ORAI3	-1.07554	0.00148886	0.126786	HepG2	mid
ENSG00000215068	AC025171.1	-1.63496	0.00148902	0.14107	HepG2	early
ENSG00000179674	ARL14	1.7043	0.00149029	0.258466	HuH7	mid
ENSG00000134323	MYCN	-1.11841	0.00149323	0.258466	HuH7	mid
ENSG00000162723	SLAMF9	1.79833	0.0014952	0.269311	HepG2	late
ENSG00000151612	ZNF827	0.917721	0.00149757	0.269311	HepG2	late
ENSG00000023572	GLRX2	-1.47107	0.001499	0.14107	HepG2	early
ENSG00000130702	LAMA5	1.12413	0.00150061	0.14107	HepG2	early
ENSG00000185896	LAMP1	1.03295	0.00150085	0.14107	HepG2	early
ENSG00000197013	ZNF429	-1.4253	0.00150193	0.14107	HepG2	early
ENSG00000176198	OR11H4	-2.35398	0.00150311	NA	HepG2	early
ENSG00000264647	RP11-68I3.7	2.23744	0.00150779	NA	HepG2	early
ENSG00000166734	CASC4	-0.597851	0.00150819	0.150491	HuH7	early
ENSG00000160208	RRP1B	0.667047	0.00151085	0.127991	HepG2	mid
ENSG00000225096	XXbac-BPG55C20.7	-1.48022	0.00151677	NA	HuH7	early
ENSG00000254837	AP001372.2	1.38448	0.00152686	0.14107	HepG2	early
ENSG00000125691	RPL23	0.843925	0.00152929	0.12826	HepG2	mid
ENSG00000084110	HAL	-1.19619	0.00153002	0.262159	HuH7	mid
ENSG00000100300	TSPO	-1.77574	0.00153199	0.14107	HepG2	early
ENSG00000272473	AC006273.4	-1.54899	0.00153634	0.12826	HepG2	mid
ENSG00000179817	MRGPRX4	-2.28599	0.00153754	0.14107	HepG2	early
ENSG00000241990	RP6-109B7.3	-1.76279	0.00153755	0.12826	HepG2	mid
ENSG00000145246	ATP10D	-0.837088	0.00153988	0.152754	HuH7	early
ENSG00000013563	DNASE1L1	1.94831	0.00154062	0.273	HepG2	late
ENSG00000237643	RP11-462G2.1	2.06574	0.0015418	NA	HepG2	mid
ENSG00000112425	EPM2A	1.2145	0.00154359	0.14107	HepG2	early
ENSG00000143845	ETNK2	-1.20257	0.0015447	0.273	HepG2	late
ENSG00000272459	RP11-1277A3.3	-1.63762	0.00154775	1	HuH7	late
ENSG00000092470	WDR76	1.04167	0.00154891	0.14107	HepG2	early
ENSG00000185885	IFITM1	-1.68465	0.00155037	0.128673	HepG2	mid
ENSG00000059573	ALDH18A1	-0.659562	0.00155039	0.262992	HuH7	mid
ENSG00000113552	GNPDA1	1.10047	0.00155059	1	HuH7	late
ENSG00000129514	FOXA1	0.748866	0.00155229	0.14107	HepG2	early
ENSG00000007384	RHBDF1	1.1774	0.00155452	0.273	HepG2	late
ENSG00000187531	SIRT7	1.41523	0.00155586	0.14107	HepG2	early
ENSG00000155508	CNOT8	-1.32903	0.00155703	0.14107	HepG2	early
ENSG00000272509	RP11-347C18.5	-2.02484	0.00155854	1	HuH7	late
ENSG00000179454	KLHL28	-1.21106	0.00155978	0.14107	HepG2	early
ENSG00000251015	SLC25A30-AS1	-1.80161	0.00156523	1	HuH7	late
ENSG00000145439	CBR4	-0.75885	0.0015668	0.154521	HuH7	early
ENSG00000071794	HLTF	-0.595847	0.00157029	0.263731	HuH7	mid
ENSG00000271795	CTC-251D13.1	-1.6801	0.00157217	NA	HepG2	mid
ENSG00000242086	LINC00969	0.818309	0.00157822	0.142134	HepG2	early
ENSG00000180535	BHLHA15	-2.08195	0.00158537	NA	HepG2	mid
ENSG00000136826	KLF4	1.0085	0.00158796	0.264083	HuH7	mid
ENSG00000168528	SERINC2	1.30499	0.00158838	0.276727	HepG2	late
ENSG00000131469	RPL27	0.945923	0.00158987	0.131284	HepG2	mid
ENSG00000272209	RP3-500L14.2	-1.40749	0.00159945	NA	HuH7	mid
ENSG00000111674	ENO2	1.24537	0.00160036	0.276727	HepG2	late
ENSG00000260704	LINC00543	1.58009	0.00160255	0.143454	HepG2	early
ENSG00000168297	PXK	-1.31632	0.00160638	0.143454	HepG2	early
ENSG00000146909	NOM1	0.839068	0.00161808	0.132943	HepG2	mid
ENSG00000273365	RP11-466F5.10	1.9091	0.00161897	NA	HepG2	mid
ENSG00000246228	CASC8	-0.895715	0.00162651	0.159482	HuH7	early
ENSG00000272564	RP11-548P2.2	-2.30226	0.0016377	NA	HepG2	late
ENSG00000039560	RAI14	0.812259	0.0016384	0.133939	HepG2	mid
ENSG00000136881	BAAT	1.33211	0.00164365	0.269036	HuH7	mid
ENSG00000147166	ITGB1BP2	1.57232	0.00164517	0.146303	HepG2	early
ENSG00000228216	RP11-367F23.1	-2.31605	0.00164858	1	HuH7	late
ENSG00000223478	RP11-545E17.3	-0.866426	0.00164946	0.269036	HuH7	mid
ENSG00000143494	VASH2	-0.612705	0.00165133	0.160986	HuH7	early
ENSG00000109205	ODAM	-1.18392	0.00166099	0.134141	HepG2	mid
ENSG00000159079	C21orf59	1.0544	0.00166673	0.134141	HepG2	mid
ENSG00000266402	SNORA76	1.06748	0.00166685	0.134141	HepG2	mid
ENSG00000149948	HMGA2	-0.657909	0.00166716	0.269334	HuH7	mid
ENSG00000225163	LINC00618	1.95102	0.00166767	NA	HepG2	early
ENSG00000047634	SCML1	-1.56708	0.0016693	0.147065	HepG2	early
ENSG00000259826	RP11-467D6.1	1.53277	0.00167091	0.147065	HepG2	early
ENSG00000258913	RP11-260M19.2	-2.35417	0.00167367	0.287195	HepG2	late
ENSG00000106853	PTGR1	1.19471	0.00167368	0.134141	HepG2	mid
ENSG00000272091	RP4-758J24.5	1.4928	0.00167449	0.147065	HepG2	early
ENSG00000271259	RP11-1109F11.5	2.26933	0.00168331	NA	HepG2	mid
ENSG00000248279	CTD-2218G20.2	-2.21358	0.00168492	NA	HepG2	early
ENSG00000114739	ACVR2B	-0.685511	0.00169294	0.164099	HuH7	early
ENSG00000184277	TM2D3	-1.5635	0.00169753	0.147765	HepG2	early
ENSG00000198315	ZKSCAN8	-1.28994	0.00170253	0.147765	HepG2	early
ENSG00000159596	TMEM69	-1.76336	0.00170332	0.147765	HepG2	early
ENSG00000080819	CPOX	-0.597456	0.00170435	0.164266	HuH7	early
ENSG00000137078	SIT1	1.81537	0.00170844	0.289445	HepG2	late
ENSG00000111859	NEDD9	1.13454	0.00171254	0.289445	HepG2	late
ENSG00000129437	KLK14	-1.57656	0.00171793	NA	HepG2	mid
ENSG00000113569	NUP155	0.762695	0.00171938	0.137131	HepG2	mid
ENSG00000198734	F5	-0.790419	0.00171993	0.273437	HuH7	mid
ENSG00000216588	IGSF23	-0.995141	0.00172294	0.16512	HuH7	early
ENSG00000120708	TGFBI	0.885938	0.0017248	0.273437	HuH7	mid
ENSG00000076053	RBM7	-1.36357	0.00173081	0.149099	HepG2	early
ENSG00000198839	ZNF277	-1.13532	0.00173273	0.149099	HepG2	early
ENSG00000122787	AKR1D1	-1.46192	0.00173323	0.290755	HepG2	late
ENSG00000261567	RP11-680G10.1	-2.46134	0.00173361	1	HuH7	late
ENSG00000259420	RP11-307C19.2	-1.64219	0.00173376	0.137607	HepG2	mid
ENSG00000260464	RP4-561L24.3	-1.69937	0.001739	NA	HepG2	mid
ENSG00000177602	GSG2	1.31675	0.0017427	0.149352	HepG2	early
ENSG00000236757	AC007251.2	-2.24923	0.00174502	NA	HepG2	early
ENSG00000125534	PPDPF	-1.62893	0.001757	0.138686	HepG2	mid
ENSG00000055483	USP36	0.90659	0.00175776	0.149664	HepG2	early
ENSG00000172081	MOB3A	1.11575	0.00176193	0.293381	HepG2	late
ENSG00000099875	MKNK2	0.691683	0.00176335	1	HuH7	late
ENSG00000101966	XIAP	0.84036	0.00176432	0.138686	HepG2	mid
ENSG00000012504	NR1H4	-1.32519	0.00176866	0.149664	HepG2	early
ENSG00000122711	SPINK4	-1.97006	0.00177808	0.293893	HepG2	late
ENSG00000183248	CTD-3193O13.9	-1.32789	0.00178	0.139249	HepG2	mid
ENSG00000251141	RP11-53O19.1	1.09048	0.00178645	1	HuH7	late
ENSG00000214290	COLCA2	-1.51382	0.00178675	0.149664	HepG2	early
ENSG00000241399	CD302	-0.800272	0.0017877	0.169817	HuH7	early
ENSG00000181523	SGSH	1.02365	0.00178925	0.149664	HepG2	early
ENSG00000111653	ING4	-1.4632	0.00179143	0.149664	HepG2	early
ENSG00000116962	NID1	-0.57503	0.00179197	0.169817	HuH7	early
ENSG00000073910	FRY	-0.738132	0.0017963	0.139855	HepG2	mid
ENSG00000079308	TNS1	1.1362	0.00179771	0.294969	HepG2	late
ENSG00000162222	TTC9C	-1.53339	0.00180213	0.149664	HepG2	early
ENSG00000132688	NES	1.12725	0.00180332	0.149664	HepG2	early
ENSG00000228857	AC104653.1	-2.17859	0.00180458	NA	HepG2	early
ENSG00000267804	RP11-665N17.4	-1.35624	0.00180578	NA	HuH7	mid
ENSG00000156110	ADK	-1.43073	0.00180787	0.149664	HepG2	early
ENSG00000244306	CTD-2314B22.3	-1.00086	0.00181555	0.149664	HepG2	early
ENSG00000135241	PNPLA8	-1.26548	0.00181675	0.149664	HepG2	early
ENSG00000135587	SMPD2	1.21935	0.00181782	0.17002	HuH7	early
ENSG00000154165	GPR15	-2.30437	0.00182008	NA	HepG2	early
ENSG00000137819	PAQR5	1.44677	0.00182055	0.29618	HepG2	late
ENSG00000247095	MIR210HG	-1.05528	0.00182306	0.17002	HuH7	early
ENSG00000143367	TUFT1	0.653625	0.00182418	0.17002	HuH7	early
ENSG00000214827	MTCP1	1.59371	0.00183144	0.29618	HepG2	late
ENSG00000142227	EMP3	1.68719	0.00183412	0.283623	HuH7	mid
ENSG00000273325	RP1-90G24.11	2.37527	0.00183539	NA	HepG2	early
ENSG00000112237	CCNC	-1.25864	0.00183632	0.150691	HepG2	early
ENSG00000118922	KLF12	-1.06438	0.00184395	0.142167	HepG2	mid
ENSG00000136689	IL1RN	-1.38453	0.00184982	0.142167	HepG2	mid
ENSG00000176208	ATAD5	0.827385	0.00185261	0.142167	HepG2	mid
ENSG00000147003	TMEM27	1.97831	0.00185367	0.283623	HuH7	mid
ENSG00000167644	C19orf33	1.42319	0.00185614	0.29803	HepG2	late
ENSG00000268842	CTD-2245F17.2	2.35396	0.00185819	NA	HepG2	early
ENSG00000082996	RNF13	-1.41769	0.00186043	0.15093	HepG2	early
ENSG00000147676	MAL2	-0.929854	0.00186078	0.142167	HepG2	mid
ENSG00000272093	CTC-365E16.1	-1.72765	0.00186146	0.15093	HepG2	early
ENSG00000172146	OR1A1	-2.11635	0.00187028	1	HuH7	late
ENSG00000123983	ACSL3	-0.789225	0.00187258	0.283623	HuH7	mid
ENSG00000205544	TMEM256	-0.753429	0.00187398	0.283623	HuH7	mid
ENSG00000121858	TNFSF10	-1.0556	0.00187918	0.283623	HuH7	mid
ENSG00000130544	ZNF557	-1.07817	0.00188341	0.15093	HepG2	early
ENSG00000090339	ICAM1	1.03343	0.00188937	0.283623	HuH7	mid
ENSG00000152133	GPATCH11	0.944912	0.00188949	0.143588	HepG2	mid
ENSG00000005249	PRKAR2B	-0.942997	0.00188957	0.175152	HuH7	early
ENSG00000138326	RPS24	0.841584	0.00189694	0.143588	HepG2	mid
ENSG00000116874	WARS2	-1.17546	0.00189948	0.15093	HepG2	early
ENSG00000259213	CTD-2071N1.1	-2.30463	0.00190795	NA	HepG2	early
ENSG00000158296	SLC13A3	-1.60694	0.00191286	0.15093	HepG2	early
ENSG00000233554	RP11-326F20.5	-1.57733	0.00191705	0.15093	HepG2	early
ENSG00000120992	LYPLA1	-1.29513	0.00191722	0.15093	HepG2	early
ENSG00000157625	TAB3	-0.643149	0.00191771	0.283746	HuH7	mid
ENSG00000171311	EXOSC1	-1.48536	0.00192116	0.15093	HepG2	early
ENSG00000198908	BHLHB9	1.17534	0.00192132	0.306307	HepG2	late
ENSG00000234519	RP3-495K2.1	-2.2045	0.00192166	1	HuH7	late
ENSG00000180999	C1orf105	1.53084	0.00192364	0.283746	HuH7	mid
ENSG00000180900	SCRIB	1.18589	0.0019247	0.15093	HepG2	early
ENSG00000267123	CTD-2357A8.3	-1.60183	0.00192803	0.15093	HepG2	early
ENSG00000214274	ANG	-1.59938	0.00192902	0.15093	HepG2	early
ENSG00000196405	EVL	0.842243	0.00193111	0.15093	HepG2	early
ENSG00000214188	ST7-OT4	1.62021	0.00193154	0.15093	HepG2	early
ENSG00000167191	GPRC5B	0.800198	0.0019394	0.178794	HuH7	early
ENSG00000130821	SLC6A8	1.33886	0.00194246	0.307227	HepG2	late
ENSG00000145217	SLC26A1	1.387	0.00194741	0.151612	HepG2	early
ENSG00000109107	ALDOC	1.4778	0.00195442	0.307227	HepG2	late
ENSG00000104626	ERI1	0.812976	0.00195601	0.147377	HepG2	mid
ENSG00000136156	ITM2B	-1.01559	0.00196592	0.147444	HepG2	mid
ENSG00000188971	RP11-427H3.3	0.926253	0.00196702	0.152102	HepG2	early
ENSG00000272782	RP4-607J23.2	1.87588	0.00196801	0.152102	HepG2	early
ENSG00000226900	RP11-432J24.5	-1.22186	0.00197518	0.147462	HepG2	mid
ENSG00000048052	HDAC9	1.06786	0.00197884	0.181444	HuH7	early
ENSG00000224189	HOXD-AS1	-0.622154	0.00198045	0.289607	HuH7	mid
ENSG00000261117	RP11-333O1.1	-2.27481	0.00198588	NA	HepG2	early
ENSG00000255279	RP11-375D13.4	-2.26427	0.00198912	NA	HepG2	early
ENSG00000088305	DNMT3B	0.821649	0.00200443	0.148966	HepG2	mid
ENSG00000103335	PIEZO1	1.15579	0.00200875	0.154688	HepG2	early
ENSG00000145901	TNIP1	0.955052	0.00200876	0.313576	HepG2	late
ENSG00000228058	RP11-552D4.1	-1.57134	0.00201466	1	HuH7	late
ENSG00000197044	ZNF441	-0.793994	0.00201644	0.183897	HuH7	early
ENSG00000104635	SLC39A14	-1.03451	0.00202447	0.154945	HepG2	early
ENSG00000144647	POMGNT2	1.16206	0.00202666	0.154945	HepG2	early
ENSG00000178772	CPN2	-0.91955	0.0020337	0.184479	HuH7	early
ENSG00000105048	TNNT1	-1.57416	0.00203516	0.150466	HepG2	mid
ENSG00000269974	RP11-932O9.10	1.72457	0.00204186	NA	HuH7	early
ENSG00000078043	PIAS2	0.699537	0.00204303	0.150466	HepG2	mid
ENSG00000268926	DKFZP434H0512	-2.09122	0.0020516	0.156142	HepG2	early
ENSG00000153179	RASSF3	0.839637	0.00205661	0.150787	HepG2	mid
ENSG00000104356	POP1	0.990979	0.00205701	0.156142	HepG2	early
ENSG00000177363	LRRN4CL	-1.93387	0.00206469	0.156167	HepG2	early
ENSG00000120149	MSX2	-1.82804	0.00206801	NA	HepG2	mid
ENSG00000198692	EIF1AY	2.37032	0.0020766	1	HuH7	late
ENSG00000224063	AC007319.1	0.971923	0.00207783	0.321995	HepG2	late
ENSG00000114648	KLHL18	0.776378	0.00209285	0.152759	HepG2	mid
ENSG00000117118	SDHB	-1.44706	0.0020954	0.157928	HepG2	early
ENSG00000134709	HOOK1	-0.59164	0.00209585	0.188124	HuH7	early
ENSG00000244414	CFHR1	-1.56718	0.00210007	0.188124	HuH7	early
ENSG00000108946	PRKAR1A	-0.905672	0.00210516	0.321995	HepG2	late
ENSG00000077585	GPR137B	1.47885	0.00210567	0.321995	HepG2	late
ENSG00000100079	LGALS2	-0.812463	0.00210715	0.188124	HuH7	early
ENSG00000232085	RP11-261C10.4	2.38401	0.00210895	1	HuH7	late
ENSG00000118785	SPP1	1.39711	0.00211207	0.306215	HuH7	mid
ENSG00000236572	AC006369.3	2.25212	0.00212219	NA	HepG2	late
ENSG00000234906	APOC2	-1.27231	0.00212719	0.154274	HepG2	mid
ENSG00000006453	BAIAP2L1	1.01649	0.00213247	0.154274	HepG2	mid
ENSG00000152904	GGPS1	-1.53335	0.00213407	0.159874	HepG2	early
ENSG00000134152	KATNBL1	-1.31529	0.00213627	0.159874	HepG2	early
ENSG00000153237	CCDC148	-1.35591	0.00213735	0.322211	HepG2	late
ENSG00000257732	RP11-818F20.5	1.88435	0.00213798	NA	HepG2	mid
ENSG00000163251	FZD5	0.808875	0.00214139	0.19018	HuH7	early
ENSG00000233077	RP11-290F20.2	-2.00658	0.00214658	1	HuH7	late
ENSG00000197858	GPAA1	1.35304	0.00214896	0.322211	HepG2	late
ENSG00000228100	AC016912.3	1.61204	0.00215614	0.159913	HepG2	early
ENSG00000259620	RP11-133L19.1	-2.29096	0.0021575	NA	HepG2	early
ENSG00000225884	AC098872.3	2.15584	0.00215782	NA	HuH7	mid
ENSG00000105750	ZNF85	-1.07366	0.00216215	0.322211	HepG2	late
ENSG00000138180	CEP55	0.812346	0.00216221	0.154729	HepG2	mid
ENSG00000113328	CCNG1	-0.949066	0.00216387	0.159913	HepG2	early
ENSG00000177984	LCN15	-1.6888	0.00216613	0.159913	HepG2	early
ENSG00000164542	KIAA0895	-1.12103	0.00216689	0.159913	HepG2	early
ENSG00000186395	KRT10	0.808085	0.00216868	0.154729	HepG2	mid
ENSG00000107242	PIP5K1B	-0.963952	0.0021743	0.154729	HepG2	mid
ENSG00000138346	DNA2	0.794965	0.00217662	0.154729	HepG2	mid
ENSG00000141034	GID4	-1.12476	0.00217931	0.160273	HepG2	early
ENSG00000262171	CTA-972D3.2	-2.24356	0.00217988	NA	HepG2	late
ENSG00000181773	GPR3	1.37938	0.00218502	0.322211	HepG2	late
ENSG00000266903	CTB-171A8.1	-1.01	0.00218737	0.15482	HepG2	mid
ENSG00000167772	ANGPTL4	1.43029	0.00218774	0.322211	HepG2	late
ENSG00000145920	CPLX2	1.31374	0.00219308	0.322211	HepG2	late
ENSG00000237457	RP11-547I7.2	-1.12192	0.00219962	0.194334	HuH7	early
ENSG00000143590	EFNA3	1.08554	0.00220162	1	HuH7	late
ENSG00000227053	RP11-395B7.4	2.23025	0.00221544	NA	HepG2	mid
ENSG00000104549	SQLE	-0.889008	0.00222252	0.315463	HuH7	mid
ENSG00000115268	RPS15	0.965277	0.00222803	0.155713	HepG2	mid
ENSG00000102038	SMARCA1	-0.60947	0.00222841	0.195857	HuH7	early
ENSG00000197756	RPL37A	0.855327	0.00222872	0.155713	HepG2	mid
ENSG00000149485	FADS1	-0.905638	0.00223347	0.315463	HuH7	mid
ENSG00000148672	GLUD1	-0.691365	0.00223648	0.315463	HuH7	mid
ENSG00000109846	CRYAB	-2.09566	0.00223679	0.163668	HepG2	early
ENSG00000112306	RPS12	0.891357	0.00224411	0.155713	HepG2	mid
ENSG00000247077	PGAM5	1.08739	0.00224873	0.163668	HepG2	early
ENSG00000172572	PDE3A	-1.06845	0.00224895	0.326405	HepG2	late
ENSG00000107807	TLX1	-1.20471	0.00224997	0.155713	HepG2	mid
ENSG00000081041	CXCL2	1.22033	0.00225026	0.315463	HuH7	mid
ENSG00000145335	SNCA	1.26791	0.00225067	0.326405	HepG2	late
ENSG00000234647	RP11-503C24.4	1.51093	0.00225863	0.163668	HepG2	early
ENSG00000125841	NRSN2	0.888815	0.00225906	0.163668	HepG2	early
ENSG00000134419	RPS15A	0.81191	0.00225999	0.155713	HepG2	mid
ENSG00000132467	UTP3	0.865515	0.00226296	0.155713	HepG2	mid
ENSG00000110944	IL23A	-1.67374	0.00226396	0.163668	HepG2	early
ENSG00000154027	AK5	1.25771	0.00226912	0.155713	HepG2	mid
ENSG00000124783	SSR1	-1.21012	0.00227289	0.163756	HepG2	early
ENSG00000182165	TP53TG1	-0.876703	0.00227913	0.316893	HuH7	mid
ENSG00000173762	CD7	-0.985966	0.00228234	0.155713	HepG2	mid
ENSG00000178460	MCMDC2	0.872843	0.00228569	0.155713	HepG2	mid
ENSG00000271973	RP11-572O6.1	-2.30348	0.00228762	NA	HepG2	early
ENSG00000151365	THRSP	-1.93809	0.00229221	0.16455	HepG2	early
ENSG00000203668	CHML	0.813922	0.00229488	0.20066	HuH7	early
ENSG00000168306	ACOX2	-1.59069	0.002301	0.16455	HepG2	early
ENSG00000233661	SPIN4-AS1	2.26188	0.0023013	NA	HepG2	late
ENSG00000269821	KCNQ1OT1	0.908061	0.00230405	0.330677	HepG2	late
ENSG00000136942	RPL35	0.796369	0.00230806	0.156584	HepG2	mid
ENSG00000256691	RP11-476M19.3	-2.22025	0.00231596	NA	HepG2	early
ENSG00000148090	AUH	-1.38587	0.00232021	0.16455	HepG2	early
ENSG00000261005	CTB-58E17.1	-1.4062	0.00232157	0.16455	HepG2	early
ENSG00000082258	CCNT2	-0.92399	0.00232262	0.16455	HepG2	early
ENSG00000104812	GYS1	0.93051	0.00232263	0.330677	HepG2	late
ENSG00000196154	S100A4	1.58564	0.00232426	0.330677	HepG2	late
ENSG00000181104	F2R	0.958708	0.00232739	0.156766	HepG2	mid
ENSG00000231721	LINC-PINT	-1.05464	0.00232991	0.156766	HepG2	mid
ENSG00000143061	IGSF3	-1.24353	0.00235792	0.166136	HepG2	early
ENSG00000016864	GLT8D1	-0.860893	0.00235961	0.157495	HepG2	mid
ENSG00000233154	RP4-655J12.4	-1.34022	0.00236064	0.166136	HepG2	early
ENSG00000025423	HSD17B6	-1.23357	0.00236855	0.157495	HepG2	mid
ENSG00000137819	PAQR5	1.31519	0.00236965	0.157495	HepG2	mid
ENSG00000224420	ADM5	-1.85133	0.00237189	0.166137	HepG2	early
ENSG00000071794	HLTF	-0.518929	0.0023743	0.204593	HuH7	early
ENSG00000272138	RP11-27N21.3	-1.23821	0.00238519	0.327248	HuH7	mid
ENSG00000101049	SGK2	0.874398	0.00238722	0.204593	HuH7	early
ENSG00000149735	GPHA2	-1.08564	0.00238789	0.204593	HuH7	early
ENSG00000178401	DNAJC22	0.767226	0.0023881	0.204593	HuH7	early
ENSG00000116016	EPAS1	0.718125	0.00238823	0.337641	HepG2	late
ENSG00000188060	RAB42	-1.31745	0.00238964	0.166137	HepG2	early
ENSG00000110422	HIPK3	-0.652181	0.00239219	0.327248	HuH7	mid
ENSG00000253374	RP11-257P3.3	-2.20245	0.00239486	NA	HepG2	early
ENSG00000156504	FAM122B	0.854675	0.00239909	0.158112	HepG2	mid
ENSG00000117616	C1orf63	-1.05603	0.00239921	0.158112	HepG2	mid
ENSG00000266964	FXYD1	-1.51155	0.00239941	0.166137	HepG2	early
ENSG00000104976	SNAPC2	1.41458	0.00240672	0.166137	HepG2	early
ENSG00000224063	AC007319.1	-1.07573	0.00240732	0.166137	HepG2	early
ENSG00000069943	PIGB	-1.66001	0.00240755	0.166137	HepG2	early
ENSG00000116133	DHCR24	-1.06451	0.00240983	0.158112	HepG2	mid
ENSG00000174236	REP15	-1.25665	0.00241632	NA	HuH7	early
ENSG00000148702	HABP2	1.36088	0.00241808	1	HuH7	late
ENSG00000101311	FERMT1	0.703821	0.00242041	0.158112	HepG2	mid
ENSG00000164749	HNF4G	-1.18702	0.00242667	0.166443	HepG2	early
ENSG00000115009	CCL20	-1.45562	0.00242765	0.166443	HepG2	early
ENSG00000250193	RP11-419L4.1	-2.34966	0.00243488	1	HuH7	late
ENSG00000272564	RP11-548P2.2	-2.18338	0.00243712	NA	HepG2	early
ENSG00000273102	AP000569.9	-1.44884	0.00243769	NA	HuH7	early
ENSG00000107281	NPDC1	1.06987	0.00243793	1	HuH7	late
ENSG00000213614	HEXA	0.87075	0.00243871	1	HuH7	late
ENSG00000079385	CEACAM1	-1.09772	0.00243988	0.158112	HepG2	mid
ENSG00000070081	NUCB2	-1.26031	0.00244017	0.342829	HepG2	late
ENSG00000114480	GBE1	0.950034	0.00244375	0.158112	HepG2	mid
ENSG00000213462	ERV3-1	-0.853158	0.00244663	0.158112	HepG2	mid
ENSG00000121716	PILRB	0.634533	0.00245982	0.209678	HuH7	early
ENSG00000152782	PANK1	-0.704182	0.00246363	0.334325	HuH7	mid
ENSG00000197061	HIST1H4C	0.953162	0.00246379	0.158595	HepG2	mid
ENSG00000229498	AC105053.3	-2.11655	0.00247474	0.168793	HepG2	early
ENSG00000196937	FAM3C	-0.835261	0.00247557	0.344674	HepG2	late
ENSG00000136868	SLC31A1	-1.50106	0.00247782	0.168793	HepG2	early
ENSG00000250510	GPR162	-2.09143	0.00248397	0.344674	HepG2	late
ENSG00000106771	TMEM245	-0.56626	0.00249446	0.210818	HuH7	early
ENSG00000243955	GSTA1	-1.18021	0.00249923	0.210818	HuH7	early
ENSG00000106004	HOXA5	0.740801	0.00249984	0.336545	HuH7	mid
ENSG00000104969	SGTA	1.07158	0.00251405	0.210818	HuH7	early
ENSG00000171940	ZNF217	-0.65829	0.00252214	0.336874	HuH7	mid
ENSG00000075420	FNDC3B	-0.951605	0.00252259	0.170857	HepG2	early
ENSG00000173064	HECTD4	0.731441	0.00252418	0.170857	HepG2	early
ENSG00000120664	SPG20OS	-2.05289	0.00252477	1	HuH7	late
ENSG00000107554	DNMBP	-0.638741	0.00253141	0.210818	HuH7	early
ENSG00000185670	ZBTB3	1.31538	0.00253381	0.170964	HepG2	early
ENSG00000197170	PSMD12	0.910612	0.00254028	0.162877	HepG2	mid
ENSG00000105866	SP4	-0.537107	0.00254191	0.210818	HuH7	early
ENSG00000271825	RP11-337N6.2	2.17378	0.00254747	NA	HepG2	early
ENSG00000125910	S1PR4	-2.12217	0.00254855	0.17105	HepG2	early
ENSG00000142875	PRKACB	-0.639156	0.0025495	0.210818	HuH7	early
ENSG00000264790	RP11-26N15.2	-1.84164	0.00254999	1	HuH7	late
ENSG00000186314	PRELID2	-1.30413	0.00255118	0.17105	HepG2	early
ENSG00000251367	RP11-231G15.2	2.2495	0.00255281	NA	HepG2	late
ENSG00000071051	NCK2	0.539072	0.00256019	0.210818	HuH7	early
ENSG00000109787	KLF3	-0.581248	0.00256134	0.338164	HuH7	mid
ENSG00000115414	FN1	-0.762142	0.00257166	0.338164	HuH7	mid
ENSG00000260604	RP1-140K8.5	1.06764	0.0025769	0.16422	HepG2	mid
ENSG00000111181	SLC6A12	-1.33714	0.00258307	0.16422	HepG2	mid
ENSG00000114626	ABTB1	-1.30642	0.00259137	0.16422	HepG2	mid
ENSG00000225833	GS1-594A7.3	-2.33882	0.00259709	NA	HepG2	mid
ENSG00000256196	RP11-881M11.4	-0.996718	0.00260383	0.212656	HuH7	early
ENSG00000108590	MED31	-0.755887	0.00261478	0.212656	HuH7	early
ENSG00000075413	MARK3	0.734988	0.00262013	0.212656	HuH7	early
ENSG00000082269	FAM135A	0.908503	0.00262198	0.361592	HepG2	late
ENSG00000152454	ZNF256	1.20099	0.00262416	0.173719	HepG2	early
ENSG00000115163	CENPA	-1.36805	0.00262887	0.173719	HepG2	early
ENSG00000100299	ARSA	1.23783	0.00263321	0.173719	HepG2	early
ENSG00000177469	PTRF	0.662914	0.00263653	0.212969	HuH7	early
ENSG00000166922	SCG5	-1.42385	0.00263837	0.166553	HepG2	mid
ENSG00000124459	ZNF45	1.17691	0.00264245	0.173719	HepG2	early
ENSG00000114455	HHLA2	-1.82441	0.0026478	0.173719	HepG2	early
ENSG00000261889	RP11-473M20.16	1.72939	0.00264936	NA	HepG2	early
ENSG00000138449	SLC40A1	-0.82322	0.00265275	0.213264	HuH7	early
ENSG00000231429	RP11-343N15.2	2.15262	0.00265606	NA	HepG2	early
ENSG00000120370	GORAB	-1.33246	0.00265804	0.173719	HepG2	early
ENSG00000176204	LRRTM4	1.46611	0.00265872	0.173719	HepG2	early
ENSG00000230944	AC026202.5	2.2433	0.00266196	NA	HepG2	early
ENSG00000160214	RRP1	1.05922	0.00266596	0.213315	HuH7	early
ENSG00000227544	AC018647.3	-1.61103	0.00266644	0.173719	HepG2	early
ENSG00000165097	KDM1B	0.947888	0.00266857	0.167785	HepG2	mid
ENSG00000115020	PIKFYVE	-0.886549	0.00267317	0.173719	HepG2	early
ENSG00000165672	PRDX3	-1.50846	0.00267319	0.173719	HepG2	early
ENSG00000188488	SERPINA5	-0.79985	0.00267841	0.167785	HepG2	mid
ENSG00000229404	LINC00858	-0.949547	0.00268015	NA	HuH7	early
ENSG00000128590	DNAJB9	-1.29667	0.0026809	0.173719	HepG2	early
ENSG00000234917	RP5-994D16.3	-1.45195	0.00268364	1	HuH7	late
ENSG00000156222	SLC28A1	1.35651	0.00268776	0.368404	HepG2	late
ENSG00000185896	LAMP1	0.704868	0.00269109	1	HuH7	late
ENSG00000127946	HIP1	-0.633645	0.00269133	0.348986	HuH7	mid
ENSG00000196597	ZNF782	0.821218	0.00269241	0.168019	HepG2	mid
ENSG00000134709	HOOK1	-0.636624	0.00269511	0.348986	HuH7	mid
ENSG00000111554	MDM1	1.03728	0.00270012	0.173884	HepG2	early
ENSG00000150961	SEC24D	-0.530258	0.00270162	0.215153	HuH7	early
ENSG00000151151	IPMK	-1.10521	0.00270729	0.173884	HepG2	early
ENSG00000075089	ACTR6	-1.36907	0.00270798	0.173884	HepG2	early
ENSG00000171345	KRT19	1.52629	0.00271808	0.168976	HepG2	mid
ENSG00000037749	MFAP3	-1.26522	0.00272299	0.173923	HepG2	early
ENSG00000257815	RP11-611E13.2	-0.846998	0.0027269	0.215733	HuH7	early
ENSG00000198860	TSEN15	-1.28416	0.00272746	0.173923	HepG2	early
ENSG00000250722	SEPP1	-0.872762	0.00273219	0.351081	HuH7	mid
ENSG00000051382	PIK3CB	-0.927076	0.00273315	0.173923	HepG2	early
ENSG00000120708	TGFBI	0.771133	0.00273434	0.215733	HuH7	early
ENSG00000232053	AC009784.3	-2.06579	0.00274559	NA	HepG2	early
ENSG00000228214	LINC00693	-1.81293	0.00274729	0.174301	HepG2	early
ENSG00000258331	RP11-118A3.1	-2.16911	0.0027479	NA	HepG2	early
ENSG00000223392	CLDN10-AS1	1.75209	0.00275143	NA	HepG2	mid
ENSG00000197275	RAD54B	-0.717869	0.00275268	0.351081	HuH7	mid
ENSG00000266964	FXYD1	1.34543	0.0027626	0.37628	HepG2	late
ENSG00000025770	NCAPH2	1.3001	0.0027737	0.175113	HepG2	early
ENSG00000130173	C19orf80	-1.62259	0.00277656	0.175113	HepG2	early
ENSG00000198870	C9orf96	-1.25058	0.00277973	0.171623	HepG2	mid
ENSG00000140406	MESDC1	0.701395	0.00278166	0.171623	HepG2	mid
ENSG00000173566	NUDT18	1.27459	0.00278912	0.37628	HepG2	late
ENSG00000260594	CTD-2055G21.1	2.02407	0.00278974	1	HuH7	late
ENSG00000231671	RP11-157N3.1	-2.09007	0.00279544	0.37628	HepG2	late
ENSG00000140320	BAHD1	1.09041	0.00280716	0.175686	HepG2	early
ENSG00000164985	PSIP1	-0.598776	0.00281309	0.356108	HuH7	mid
ENSG00000168795	ZBTB5	-0.970194	0.00281991	0.175686	HepG2	early
ENSG00000134294	SLC38A2	-1.0517	0.00281999	0.175686	HepG2	early
ENSG00000254027	RP11-363E6.3	-1.85978	0.00282305	1	HuH7	late
ENSG00000230392	RP5-1139I1.1	-1.68581	0.00282626	NA	HepG2	mid
ENSG00000156172	C8orf37	-1.6605	0.0028274	0.175686	HepG2	early
ENSG00000165816	VWA2	-1.71414	0.00284515	0.379767	HepG2	late
ENSG00000101421	CHMP4B	1.007	0.00284944	0.175686	HepG2	early
ENSG00000109107	ALDOC	-1.17105	0.00285164	0.356881	HuH7	mid
ENSG00000163435	ELF3	0.915666	0.00285182	1	HuH7	late
ENSG00000140406	MESDC1	0.836498	0.00285292	0.175686	HepG2	early
ENSG00000134698	AGO4	-0.645673	0.00285327	0.224074	HuH7	early
ENSG00000100243	CYB5R3	0.977808	0.00286082	0.379767	HepG2	late
ENSG00000085276	MECOM	-0.573263	0.00286128	0.356881	HuH7	mid
ENSG00000271382	RP11-1060G2.2	-1.90386	0.00286524	0.175686	HepG2	early
ENSG00000267940	RP11-290F24.6	-1.98673	0.00286666	0.175686	HepG2	early
ENSG00000126883	NUP214	0.954839	0.00286739	0.175686	HepG2	early
ENSG00000272604	RP11-251G23.5	-1.36797	0.00286831	0.175686	HepG2	early
ENSG00000257523	CTD-2384A14.2	2.23906	0.00287231	NA	HuH7	mid
ENSG00000104998	IL27RA	-1.1231	0.00288304	0.379767	HepG2	late
ENSG00000147145	LPAR4	2.15599	0.00288525	1	HuH7	late
ENSG00000184384	MAML2	-1.48362	0.00288861	0.176377	HepG2	early
ENSG00000170542	SERPINB9	0.992064	0.00289056	0.379767	HepG2	late
ENSG00000113615	SEC24A	-0.927835	0.00289933	0.176377	HepG2	early
ENSG00000101104	PABPC1L	0.777567	0.00289969	0.358041	HuH7	mid
ENSG00000150782	IL18	1.15641	0.00290062	0.226743	HuH7	early
ENSG00000125826	RBCK1	-1.46057	0.00290638	0.176377	HepG2	early
ENSG00000180914	OXTR	-1.19793	0.00290724	0.379767	HepG2	late
ENSG00000234712	RP11-143G3.1	2.17665	0.00290841	NA	HepG2	early
ENSG00000142634	EFHD2	1.18949	0.00291064	0.178906	HepG2	mid
ENSG00000179750	APOBEC3B	1.2832	0.00291419	0.358041	HuH7	mid
ENSG00000085365	SCAMP1	-1.23944	0.00291773	0.176377	HepG2	early
ENSG00000226263	ISM1-AS1	-1.87888	0.00292235	0.176377	HepG2	early
ENSG00000205364	MT1M	-1.86428	0.00292271	0.379767	HepG2	late
ENSG00000004779	NDUFAB1	-1.20722	0.00292938	0.176377	HepG2	early
ENSG00000213096	ZNF254	-0.688987	0.0029339	0.358041	HuH7	mid
ENSG00000101200	AVP	-1.04784	0.00293747	0.228571	HuH7	early
ENSG00000236051	MYCBP2-AS1	-2.2604	0.00294624	NA	HepG2	early
ENSG00000125355	TMEM255A	-1.61087	0.00295382	0.380468	HepG2	late
ENSG00000152137	HSPB8	1.45929	0.00296196	0.380468	HepG2	late
ENSG00000165895	ARHGAP42	1.0481	0.00297851	0.178453	HepG2	early
ENSG00000215859	RP6-74O6.2	2.00363	0.002979	NA	HepG2	early
ENSG00000141140	MYO19	0.459534	0.00297989	0.229588	HuH7	early
ENSG00000103326	CAPN15	1.29008	0.00298065	0.178453	HepG2	early
ENSG00000260708	CTA-29F11.1	-1.41415	0.00299438	0.178771	HepG2	early
ENSG00000185477	GPRIN3	-0.816348	0.0029947	0.229588	HuH7	early
ENSG00000121858	TNFSF10	-0.916752	0.00299854	0.229588	HuH7	early
ENSG00000197136	PCNXL3	0.99729	0.00300315	0.178792	HepG2	early
ENSG00000168763	CNNM3	-0.99143	0.00300375	0.182295	HepG2	mid
ENSG00000073008	PVR	0.987429	0.00300468	0.229588	HuH7	early
ENSG00000084463	WBP11	0.795008	0.00300715	0.182295	HepG2	mid
ENSG00000256940	RP11-783K16.5	1.25454	0.00300779	0.182295	HepG2	mid
ENSG00000167608	TMC4	-1.20445	0.00301038	0.182295	HepG2	mid
ENSG00000138138	ATAD1	-1.21281	0.0030118	0.178806	HepG2	early
ENSG00000269942	RP11-29B2.5	-1.16701	0.00301699	NA	HuH7	early
ENSG00000179219	LINC00311	-2.0007	0.00303251	0.179534	HepG2	early
ENSG00000267391	RP11-1151B14.3	1.69347	0.00303536	0.387681	HepG2	late
ENSG00000178130	FAM27L	-2.18882	0.00303613	NA	HepG2	early
ENSG00000250337	LINC01021	-1.54051	0.00304697	0.17989	HepG2	early
ENSG00000139734	DIAPH3	0.691923	0.00305701	0.184436	HepG2	mid
ENSG00000249275	RP11-364P22.2	2.22244	0.00306147	NA	HepG2	early
ENSG00000167232	ZNF91	-0.947601	0.00306262	0.180313	HepG2	early
ENSG00000142875	PRKACB	-0.691751	0.00306309	0.371137	HuH7	mid
ENSG00000124370	MCEE	-0.803436	0.00306724	0.233317	HuH7	early
ENSG00000103227	LMF1	-1.20228	0.00306916	0.184488	HepG2	mid
ENSG00000176402	GJC3	-1.65478	0.00307978	0.180555	HepG2	early
ENSG00000254554	RP11-351I24.1	-2.04751	0.00308308	NA	HepG2	early
ENSG00000109083	IFT20	-1.29858	0.00308876	0.180555	HepG2	early
ENSG00000173451	THAP2	-0.835017	0.00309538	0.234406	HuH7	early
ENSG00000226889	RP11-474I16.8	-2.18649	0.00309809	NA	HepG2	early
ENSG00000164932	CTHRC1	-1.61907	0.003099	0.180555	HepG2	early
ENSG00000165272	AQP3	1.26258	0.00310072	0.180555	HepG2	early
ENSG00000149735	GPHA2	-1.20797	0.00310983	0.394226	HepG2	late
ENSG00000128849	CGNL1	-0.615945	0.00312369	0.373667	HuH7	mid
ENSG00000120318	ARAP3	-1.18504	0.0031242	0.187109	HepG2	mid
ENSG00000125845	BMP2	0.775156	0.00312471	0.234961	HuH7	early
ENSG00000089127	OAS1	-1.47354	0.00312814	0.181512	HepG2	early
ENSG00000176402	GJC3	-1.17493	0.00313041	0.234961	HuH7	early
ENSG00000149582	TMEM25	1.17431	0.00313424	0.181512	HepG2	early
ENSG00000116031	CD207	-1.90087	0.00313608	0.394226	HepG2	late
ENSG00000164761	TNFRSF11B	1.05951	0.00314785	0.373667	HuH7	mid
ENSG00000003989	SLC7A2	-0.90387	0.00315005	0.373667	HuH7	mid
ENSG00000171223	JUNB	1.23389	0.00315204	0.394226	HepG2	late
ENSG00000137309	HMGA1	1.12889	0.0031575	0.394226	HepG2	late
ENSG00000059804	SLC2A3	0.972045	0.0031589	0.188497	HepG2	mid
ENSG00000258512	RP11-796G6.2	1.42466	0.00316013	1	HuH7	late
ENSG00000162928	PEX13	-1.19985	0.00316156	0.182597	HepG2	early
ENSG00000250266	RP11-789C1.1	-1.46484	0.00316312	NA	HuH7	early
ENSG00000238142	RP11-108M9.4	-0.818149	0.00316955	0.23685	HuH7	early
ENSG00000236833	AC024560.2	-2.15645	0.0031881	NA	HepG2	early
ENSG00000261701	HPR	-1.38972	0.00319249	0.374691	HuH7	mid
ENSG00000164975	SNAPC3	-0.951966	0.00319282	0.183903	HepG2	early
ENSG00000089094	KDM2B	-0.536695	0.00319393	0.237626	HuH7	early
ENSG00000182022	CHST15	1.37052	0.0031978	0.394226	HepG2	late
ENSG00000227507	LTB	1.9102	0.00320286	0.374691	HuH7	mid
ENSG00000197838	CYP2A13	-2.03858	0.00320582	0.394226	HepG2	late
ENSG00000251381	LINC00958	-1.52422	0.00320937	0.394226	HepG2	late
ENSG00000164070	HSPA4L	0.776369	0.00321212	0.190975	HepG2	mid
ENSG00000146592	CREB5	0.8398	0.00322733	0.374967	HuH7	mid
ENSG00000061656	SPAG4	1.35796	0.00323489	0.395202	HepG2	late
ENSG00000162999	DUSP19	-0.7357	0.00323927	0.239946	HuH7	early
ENSG00000107159	CA9	1.74981	0.00324493	0.192227	HepG2	mid
ENSG00000158525	CPA5	-1.601	0.00325138	0.18677	HepG2	early
ENSG00000249346	LINC01016	-1.53904	0.00326275	1	HuH7	late
ENSG00000224612	AC011901.2	-2.24202	0.00326609	NA	HepG2	mid
ENSG00000183696	UPP1	1.12454	0.00327542	0.377965	HuH7	mid
ENSG00000131050	BPIFA2	1.13478	0.00328259	0.241285	HuH7	early
ENSG00000128242	GAL3ST1	1.37365	0.00329517	0.399695	HepG2	late
ENSG00000075303	SLC25A40	-0.655338	0.00330112	0.241285	HuH7	early
ENSG00000220023	AL592183.1	-0.754235	0.0033017	0.18818	HepG2	early
ENSG00000101928	MOSPD1	-1.64624	0.00330585	0.18818	HepG2	early
ENSG00000255389	C6orf3	-1.72572	0.00330829	0.18818	HepG2	early
ENSG00000198862	LTN1	-0.93578	0.00331135	0.18818	HepG2	early
ENSG00000183747	ACSM2A	-0.959817	0.00331546	0.399695	HepG2	late
ENSG00000254143	RP11-470M17.2	-2.1387	0.00332376	NA	HepG2	early
ENSG00000167601	AXL	1.38497	0.00332501	0.399695	HepG2	late
ENSG00000154269	ENPP3	-0.881286	0.00332802	0.381441	HuH7	mid
ENSG00000184992	BRI3BP	0.648631	0.00333307	0.196735	HepG2	mid
ENSG00000117601	SERPINC1	-1.08586	0.00333425	0.241285	HuH7	early
ENSG00000065268	WDR18	1.3501	0.00333653	0.241285	HuH7	early
ENSG00000012504	NR1H4	-0.825894	0.00334214	0.241285	HuH7	early
ENSG00000138356	AOX1	0.911401	0.00335394	0.196895	HepG2	mid
ENSG00000272716	RP11-563N4.1	-1.3743	0.00335621	0.4013	HepG2	late
ENSG00000261173	RP11-169E6.1	1.21869	0.0033576	NA	HuH7	early
ENSG00000125740	FOSB	1.23572	0.00335826	0.241285	HuH7	early
ENSG00000265489	RP11-1090M7.1	-1.93878	0.00336261	0.189457	HepG2	early
ENSG00000164040	PGRMC2	-0.661006	0.00336359	0.381759	HuH7	mid
ENSG00000009724	MASP2	-1.01319	0.00336714	0.196895	HepG2	mid
ENSG00000157107	FCHO2	-0.754596	0.00336792	0.241285	HuH7	early
ENSG00000221909	FAM200A	-1.22508	0.00337031	0.189457	HepG2	early
ENSG00000052802	MSMO1	-1.15417	0.00337113	0.241285	HuH7	early
ENSG00000162408	NOL9	0.686894	0.0033719	0.196895	HepG2	mid
ENSG00000188352	FOCAD	-0.620455	0.00337822	0.381759	HuH7	mid
ENSG00000225311	RP1-91J24.3	1.6245	0.00337837	NA	HuH7	early
ENSG00000142677	IL22RA1	1.40844	0.00338241	0.189457	HepG2	early
ENSG00000111885	MAN1A1	-1.03706	0.00338372	0.189457	HepG2	early
ENSG00000231172	AC007099.1	1.3685	0.00338514	0.196964	HepG2	mid
ENSG00000151292	CSNK1G3	-1.03611	0.00338823	0.189457	HepG2	early
ENSG00000177733	HNRNPA0	0.830214	0.00339599	0.189457	HepG2	early
ENSG00000124380	SNRNP27	-1.38188	0.00339621	0.189457	HepG2	early
ENSG00000163220	S100A9	-1.24473	0.00339831	0.381759	HuH7	mid
ENSG00000085552	IGSF9	1.33668	0.00341077	0.189771	HepG2	early
ENSG00000256618	MTRNR2L1	1.25649	0.00342825	0.382589	HuH7	mid
ENSG00000225882	RP3-410B11.1	2.11511	0.00342932	NA	HepG2	early
ENSG00000010165	METTL13	0.805591	0.00343133	0.198439	HepG2	mid
ENSG00000157077	ZFYVE9	1.16961	0.00343282	0.189873	HepG2	early
ENSG00000143384	MCL1	0.84118	0.00343476	0.198439	HepG2	mid
ENSG00000151743	AMN1	-1.5821	0.00343513	0.189873	HepG2	early
ENSG00000148484	RSU1	-1.51593	0.00343941	0.189873	HepG2	early
ENSG00000246982	RP1-179N16.6	-1.10581	0.00345349	0.246141	HuH7	early
ENSG00000164754	RAD21	-0.545159	0.00345402	0.382945	HuH7	mid
ENSG00000229178	AC069513.4	-1.69323	0.00345425	0.190117	HepG2	early
ENSG00000155363	MOV10	0.904691	0.00346171	0.190117	HepG2	early
ENSG00000092964	DPYSL2	-0.6623	0.00346258	0.198807	HepG2	mid
ENSG00000262188	RP11-353N14.4	-1.82074	0.00346616	NA	HepG2	mid
ENSG00000008988	RPS20	0.812206	0.00346749	0.198807	HepG2	mid
ENSG00000110665	C11orf21	-1.90445	0.0034681	0.410599	HepG2	late
ENSG00000270419	CAHM	-1.37913	0.00347052	0.410599	HepG2	late
ENSG00000187288	CIDEC	1.37327	0.00347334	0.24652	HuH7	early
ENSG00000230631	RP11-359N11.1	-1.77056	0.00347451	NA	HuH7	early
ENSG00000261189	RP3-512B11.3	-1.45004	0.0034768	0.190453	HepG2	early
ENSG00000125885	MCM8	0.876696	0.00347761	0.198807	HepG2	mid
ENSG00000272040	CTC-366B18.4	2.0127	0.00349194	0.41097	HepG2	late
ENSG00000181690	PLAG1	-1.11687	0.00349421	0.190783	HepG2	early
ENSG00000152926	ZNF117	-0.69765	0.00350198	0.385741	HuH7	mid
ENSG00000212864	RNF208	1.39749	0.0035046	0.190783	HepG2	early
ENSG00000177800	TMEM78	-1.93212	0.00350974	0.190783	HepG2	early
ENSG00000198515	CNGA1	-0.906224	0.00351672	0.247258	HuH7	early
ENSG00000272662	RP11-190C22.8	-2.05661	0.00351687	NA	HepG2	early
ENSG00000158882	TOMM40L	0.922006	0.00351987	0.247258	HuH7	early
ENSG00000249036	RP11-625I7.1	-2.02584	0.00352088	1	HuH7	late
ENSG00000177600	RPLP2	0.798728	0.00352241	0.200131	HepG2	mid
ENSG00000259804	CTD-2012K14.7	1.28377	0.00352266	0.190996	HepG2	early
ENSG00000233593	RP4-665J23.1	-0.72963	0.00352747	0.247258	HuH7	early
ENSG00000166165	CKB	1.24106	0.00353384	1	HuH7	late
ENSG00000182004	SNRPE	0.826435	0.00353746	0.200131	HepG2	mid
ENSG00000124713	GNMT	-1.30601	0.00354392	0.200131	HepG2	mid
ENSG00000080819	CPOX	-0.612517	0.00355084	0.387534	HuH7	mid
ENSG00000145494	NDUFS6	0.939234	0.0035559	0.200131	HepG2	mid
ENSG00000181690	PLAG1	-0.740298	0.00355647	0.248265	HuH7	early
ENSG00000196505	GDAP2	-1.09487	0.00356145	0.192385	HepG2	early
ENSG00000008517	IL32	1.28663	0.00356396	0.387534	HuH7	mid
ENSG00000231742	RP11-112L6.4	-1.43946	0.00356637	0.192385	HepG2	early
ENSG00000065325	GLP2R	-1.32994	0.00356928	0.200131	HepG2	mid
ENSG00000273148	RP5-1068E13.7	-1.61367	0.0035729	0.418308	HepG2	late
ENSG00000163376	KBTBD8	1.0537	0.0035742	0.200131	HepG2	mid
ENSG00000113448	PDE4D	-0.908366	0.00357732	0.19242	HepG2	early
ENSG00000243583	RP4-669B10.3	0.928807	0.00358691	1	HuH7	late
ENSG00000169627	BOLA2B	1.14389	0.00358992	0.19242	HepG2	early
ENSG00000122026	RPL21	-1.22345	0.00359808	0.19242	HepG2	early
ENSG00000259327	CTD-2184D3.6	-2.13177	0.00360067	1	HuH7	late
ENSG00000218510	LINC00339	-1.45006	0.00361187	0.19242	HepG2	early
ENSG00000116871	MAP7D1	1.06819	0.00361228	0.19242	HepG2	early
ENSG00000105428	ZNRF4	-1.72542	0.00361571	1	HuH7	late
ENSG00000204386	NEU1	1.20213	0.00361926	1	HuH7	late
ENSG00000177410	ZFAS1	0.9257	0.0036201	0.201416	HepG2	mid
ENSG00000224189	HOXD-AS1	-0.530143	0.00362488	0.250567	HuH7	early
ENSG00000139910	NOVA1	-0.61951	0.0036268	0.250567	HuH7	early
ENSG00000135801	TAF5L	0.724039	0.00362843	0.201416	HepG2	mid
ENSG00000168497	SDPR	0.791851	0.00363376	0.250567	HuH7	early
ENSG00000185837	CECR5-AS1	-1.64114	0.00363381	NA	HepG2	mid
ENSG00000170027	YWHAG	0.759097	0.00363411	0.201416	HepG2	mid
ENSG00000244926	ALKBH3-AS1	-1.91057	0.00363583	0.42249	HepG2	late
ENSG00000142687	KIAA0319L	0.843976	0.00364621	0.42249	HepG2	late
ENSG00000162302	RPS6KA4	1.07212	0.0036466	0.193762	HepG2	early
ENSG00000158516	CPA2	1.28231	0.00364965	0.394325	HuH7	mid
ENSG00000196961	AP2A1	-0.988919	0.00365947	0.201487	HepG2	mid
ENSG00000108468	CBX1	0.585222	0.00366005	0.201487	HepG2	mid
ENSG00000105829	BET1	-1.45472	0.00367496	0.194139	HepG2	early
ENSG00000166575	TMEM135	-0.642046	0.00367928	0.251962	HuH7	early
ENSG00000250988	RP11-752G15.6	-1.23829	0.00368362	0.194139	HepG2	early
ENSG00000100934	SEC23A	-0.569197	0.00368578	0.251962	HuH7	early
ENSG00000258927	RP11-1070N10.5	1.57937	0.00368716	NA	HuH7	mid
ENSG00000141753	IGFBP4	1.00985	0.0036949	0.201633	HepG2	mid
ENSG00000114354	TFG	-1.5122	0.00369559	0.194139	HepG2	early
ENSG00000128310	GALR3	-1.59585	0.00369559	NA	HepG2	mid
ENSG00000233280	CRYBG3	1.0376	0.00369669	0.201633	HepG2	mid
ENSG00000169627	BOLA2B	0.978378	0.00370543	0.201633	HepG2	mid
ENSG00000197976	AKAP17A	0.664547	0.00371204	0.251962	HuH7	early
ENSG00000182600	C2orf82	-0.794409	0.00371993	0.399375	HuH7	mid
ENSG00000175899	A2M	-0.77353	0.00372443	0.251962	HuH7	early
ENSG00000213015	ZNF580	-1.44803	0.00372453	0.201633	HepG2	mid
ENSG00000116717	GADD45A	0.856356	0.00372825	0.251962	HuH7	early
ENSG00000173156	RHOD	1.67042	0.00373401	0.194139	HepG2	early
ENSG00000001460	STPG1	0.790564	0.00373482	0.201633	HepG2	mid
ENSG00000238120	CTA-941F9.9	1.80024	0.00373703	0.428034	HepG2	late
ENSG00000140553	UNC45A	0.949315	0.00373782	0.194139	HepG2	early
ENSG00000143632	ACTA1	1.41615	0.00374174	0.201633	HepG2	mid
ENSG00000119333	WDR34	1.06714	0.00374586	0.252147	HuH7	early
ENSG00000150540	HNMT	-1.1741	0.00374902	0.201633	HepG2	mid
ENSG00000141456	PELP1	1.22019	0.00375451	0.194139	HepG2	early
ENSG00000142025	DMRTC2	-1.75213	0.00376174	0.428034	HepG2	late
ENSG00000243795	RP11-572M11.3	-1.77342	0.00376292	0.194139	HepG2	early
ENSG00000113161	HMGCR	-0.755719	0.00377015	0.401677	HuH7	mid
ENSG00000251580	RP11-539L10.3	-0.725509	0.00377365	0.253013	HuH7	early
ENSG00000219492	RP11-1396O13.13	-1.95369	0.00377984	1	HuH7	late
ENSG00000170425	ADORA2B	-1.46398	0.00377985	0.194139	HepG2	early
ENSG00000100292	HMOX1	1.45197	0.0037802	0.194139	HepG2	early
ENSG00000261252	RP11-318L16.6	2.09925	0.00378272	0.428034	HepG2	late
ENSG00000080802	CNOT4	0.779894	0.00378687	0.428034	HepG2	late
ENSG00000064225	ST3GAL6	-1.08644	0.00378759	0.194139	HepG2	early
ENSG00000105668	UPK1A	1.85505	0.00378926	0.428034	HepG2	late
ENSG00000145703	IQGAP2	-0.548753	0.00379235	0.401677	HuH7	mid
ENSG00000226828	RP11-278H7.1	-1.87222	0.00379314	0.194139	HepG2	early
ENSG00000272960	RP11-339B21.15	1.99574	0.00380546	NA	HepG2	early
ENSG00000163626	COX18	0.679859	0.00381077	0.204282	HepG2	mid
ENSG00000196208	GREB1	-0.613256	0.00381242	0.401677	HuH7	mid
ENSG00000166971	AKTIP	-1.33531	0.00381582	0.194139	HepG2	early
ENSG00000175287	PHYHD1	-1.55477	0.00381833	0.194139	HepG2	early
ENSG00000156587	UBE2L6	-1.65782	0.00382238	0.194139	HepG2	early
ENSG00000124529	HIST1H4B	1.33351	0.00383006	NA	HuH7	early
ENSG00000180113	TDRD6	-0.871086	0.00383069	0.255022	HuH7	early
ENSG00000250722	SEPP1	-0.764966	0.00383367	0.255022	HuH7	early
ENSG00000271109	CTC-523E23.11	2.08501	0.00384187	NA	HepG2	early
ENSG00000080511	RDH8	-1.75089	0.00384203	0.194139	HepG2	early
ENSG00000168288	MMADHC	-1.35067	0.00385371	0.194139	HepG2	early
ENSG00000125731	SH2D3A	-0.835452	0.00385962	0.433801	HepG2	late
ENSG00000112414	GPR126	-1.06609	0.00386125	0.194139	HepG2	early
ENSG00000089356	FXYD3	-1.22708	0.00386216	0.40347	HuH7	mid
ENSG00000101446	SPINT3	-1.64151	0.0038637	1	HuH7	late
ENSG00000116882	HAO2	-1.08932	0.00386458	0.255096	HuH7	early
ENSG00000182899	RPL35A	0.858541	0.00386472	0.206497	HepG2	mid
ENSG00000135535	CD164	-1.28866	0.00386496	0.194139	HepG2	early
ENSG00000064692	SNCAIP	-1.37404	0.00387328	0.194139	HepG2	early
ENSG00000111348	ARHGDIB	1.10636	0.00387439	0.255096	HuH7	early
ENSG00000230906	AC023115.1	-1.81981	0.00388298	0.194139	HepG2	early
ENSG00000228288	PCAT6	-1.57196	0.00388556	0.194139	HepG2	early
ENSG00000048052	HDAC9	1.09292	0.00389031	0.40347	HuH7	mid
ENSG00000115020	PIKFYVE	-0.551889	0.00389149	0.255096	HuH7	early
ENSG00000113966	ARL6	-1.3446	0.00390071	0.194139	HepG2	early
ENSG00000136158	SPRY2	-0.61347	0.00390079	0.40347	HuH7	mid
ENSG00000260698	RP11-439E19.9	-1.86787	0.00390297	0.434355	HepG2	late
ENSG00000258573	RP11-14J7.6	-1.94111	0.00390318	0.434355	HepG2	late
ENSG00000010803	SCMH1	1.03144	0.00390365	0.194139	HepG2	early
ENSG00000102081	FMR1	-0.555161	0.00390448	0.255096	HuH7	early
ENSG00000173727	AP000769.1	0.981234	0.00390486	1	HuH7	late
ENSG00000172081	MOB3A	0.813784	0.00390535	1	HuH7	late
ENSG00000086666	ZFAND6	-1.37688	0.00391949	0.194139	HepG2	early
ENSG00000187840	EIF4EBP1	-1.35989	0.0039197	0.194139	HepG2	early
ENSG00000267402	RP11-619L19.2	1.85748	0.00392218	NA	HuH7	mid
ENSG00000152457	DCLRE1C	0.792404	0.00393643	0.194139	HepG2	early
ENSG00000100099	HPS4	0.553684	0.0039377	0.255096	HuH7	early
ENSG00000236714	AC005592.1	-1.89442	0.00393789	0.194139	HepG2	early
ENSG00000111879	FAM184A	-0.673442	0.00393887	0.255096	HuH7	early
ENSG00000122741	DCAF10	-0.915578	0.00394241	0.194139	HepG2	early
ENSG00000127527	EPS15L1	0.931847	0.00394348	0.194139	HepG2	early
ENSG00000182287	AP1S2	-0.98871	0.00394374	0.194139	HepG2	early
ENSG00000117533	VAMP4	-1.28722	0.00394509	0.194139	HepG2	early
ENSG00000006282	SPATA20	1.03367	0.00395592	0.194139	HepG2	early
ENSG00000271964	RP11-415F23.2	1.95701	0.00395597	0.194139	HepG2	early
ENSG00000078804	TP53INP2	0.967841	0.00395982	0.438487	HepG2	late
ENSG00000176473	WDR25	1.04388	0.0039615	0.405659	HuH7	mid
ENSG00000114744	COMMD2	-1.34128	0.00396426	0.194139	HepG2	early
ENSG00000127743	IL17B	-1.3678	0.00396553	0.255096	HuH7	early
ENSG00000152056	AP1S3	1.17498	0.00396573	0.210702	HepG2	mid
ENSG00000137960	GIPC2	-0.625141	0.00396978	0.405659	HuH7	mid
ENSG00000197385	ZNF860	0.958042	0.00399084	0.210702	HepG2	mid
ENSG00000187612	OR5W2	-2.03771	0.00399738	NA	HepG2	mid
ENSG00000125977	EIF2S2	-1.07482	0.00399958	0.195119	HepG2	early
ENSG00000172432	GTPBP2	0.630283	0.00400076	0.255096	HuH7	early
ENSG00000108946	PRKAR1A	-0.94828	0.00400263	0.195119	HepG2	early
ENSG00000135766	EGLN1	0.736189	0.00400449	0.210702	HepG2	mid
ENSG00000272582	RP5-1039K5.17	2.21986	0.00401143	NA	HepG2	early
ENSG00000146386	ABRACL	1.20838	0.00401172	0.210702	HepG2	mid
ENSG00000116750	UCHL5	0.853681	0.00401524	0.210702	HepG2	mid
ENSG00000153046	CDYL	0.628938	0.00401815	0.255096	HuH7	early
ENSG00000253484	RP11-109P6.2	1.97262	0.00401827	NA	HuH7	early
ENSG00000113721	PDGFRB	-1.28449	0.00402074	0.210702	HepG2	mid
ENSG00000136856	SLC2A8	0.983522	0.00402111	0.255096	HuH7	early
ENSG00000179002	TAS1R2	-1.99731	0.00402114	1	HuH7	late
ENSG00000020577	SAMD4A	0.59059	0.00402738	0.255096	HuH7	early
ENSG00000188295	ZNF669	-1.28724	0.00404009	0.195691	HepG2	early
ENSG00000177606	JUN	1.15085	0.00404137	0.21076	HepG2	mid
ENSG00000119446	RBM18	-1.26312	0.00404181	0.195691	HepG2	early
ENSG00000151491	EPS8	0.716521	0.00404763	0.21076	HepG2	mid
ENSG00000227192	RP1-45I4.3	-0.946775	0.0040545	0.255096	HuH7	early
ENSG00000166922	SCG5	-1.49532	0.00405754	0.447105	HepG2	late
ENSG00000236519	AL773604.8	-1.88701	0.00405905	0.195691	HepG2	early
ENSG00000261609	GAN	0.508011	0.00406236	0.210856	HepG2	mid
ENSG00000205133	TRIQK	-0.976677	0.00406291	0.255096	HuH7	early
ENSG00000181827	RFX7	-0.529584	0.00406843	0.255096	HuH7	early
ENSG00000151470	C4orf33	-1.41582	0.00406991	0.195691	HepG2	early
ENSG00000238120	CTA-941F9.9	1.63577	0.00407029	NA	HepG2	mid
ENSG00000153786	ZDHHC7	0.76753	0.00407117	0.255096	HuH7	early
ENSG00000236846	RP11-239E10.2	-2.16641	0.00407158	NA	HepG2	late
ENSG00000117586	TNFSF4	-0.975212	0.00407237	0.41365	HuH7	mid
ENSG00000170631	ZNF16	0.993936	0.00407276	0.195691	HepG2	early
ENSG00000130749	ZC3H4	0.793037	0.00408121	0.195691	HepG2	early
ENSG00000248467	CTD-2161F6.1	-2.17736	0.00408142	NA	HuH7	early
ENSG00000261113	RP11-141O15.1	1.14416	0.00409017	1	HuH7	late
ENSG00000136444	RSAD1	0.835755	0.00409429	0.195691	HepG2	early
ENSG00000113391	FAM172A	-0.574895	0.00409721	0.255096	HuH7	early
ENSG00000228624	RP3-399L15.3	-0.669623	0.0040976	0.255096	HuH7	early
ENSG00000226465	RP13-401N8.1	-0.806099	0.00410701	0.255096	HuH7	early
ENSG00000115665	SLC5A7	-1.72778	0.00411192	0.195691	HepG2	early
ENSG00000135747	ZNF670	-1.19409	0.00411719	0.195691	HepG2	early
ENSG00000267804	RP11-665N17.4	-1.72212	0.00411897	0.195691	HepG2	early
ENSG00000268688	AC007382.1	-1.95704	0.00412255	0.195691	HepG2	early
ENSG00000129451	KLK10	-1.30718	0.00412395	0.213376	HepG2	mid
ENSG00000155850	SLC26A2	-1.1593	0.00412484	0.195691	HepG2	early
ENSG00000230107	CTA-126B4.7	-2.12962	0.00412775	NA	HepG2	mid
ENSG00000177426	TGIF1	0.698902	0.00412855	0.255096	HuH7	early
ENSG00000165215	CLDN3	-1.92707	0.00413765	0.195861	HepG2	early
ENSG00000198440	ZNF583	-0.599071	0.00414457	1	HuH7	late
ENSG00000169550	MUC15	-0.731389	0.00414596	0.255096	HuH7	early
ENSG00000172888	ZNF621	1.01326	0.0041488	0.195953	HepG2	early
ENSG00000166368	OR2D2	-2.018	0.00415597	NA	HepG2	mid
ENSG00000060971	ACAA1	1.12086	0.00415863	0.255096	HuH7	early
ENSG00000231177	LINC00852	1.54382	0.00416504	0.195971	HepG2	early
ENSG00000066855	MTFR1	-0.492733	0.00416563	0.255096	HuH7	early
ENSG00000101812	H2BFM	-1.93273	0.00416783	0.195971	HepG2	early
ENSG00000113361	CDH6	1.09186	0.00417236	0.420674	HuH7	mid
ENSG00000179407	DNAJB8	-1.77433	0.00417361	NA	HepG2	mid
ENSG00000138764	CCNG2	-1.45035	0.00417686	0.195971	HepG2	early
ENSG00000163735	CXCL5	1.23579	0.00417855	1	HuH7	late
ENSG00000258084	RP11-754N21.1	-1.97183	0.00418555	0.458961	HepG2	late
ENSG00000272940	CTA-384D8.33	-1.72512	0.00418906	NA	HepG2	mid
ENSG00000108828	VAT1	0.839538	0.00418912	1	HuH7	late
ENSG00000111879	FAM184A	-0.737529	0.00419111	0.420674	HuH7	mid
ENSG00000271200	RP11-430G17.3	1.8715	0.00419434	0.1963	HepG2	early
ENSG00000127990	SGCE	-1.34072	0.00420233	0.1963	HepG2	early
ENSG00000198355	PIM3	0.779522	0.00420564	0.25662	HuH7	early
ENSG00000267988	AC096582.1	2.09758	0.00421346	NA	HepG2	early
ENSG00000232655	CTA-397C4.2	-2.15483	0.00421755	NA	HepG2	mid
ENSG00000259881	RP11-830F9.5	-1.86978	0.00422476	NA	HepG2	mid
ENSG00000229246	RP11-521J24.1	2.26727	0.00422783	NA	HepG2	early
ENSG00000227090	AP000402.3	-2.09475	0.0042313	1	HuH7	late
ENSG00000149212	SESN3	-0.775395	0.00423782	0.421553	HuH7	mid
ENSG00000111057	KRT18	1.45971	0.00424952	0.257526	HuH7	early
ENSG00000112406	HECA	-0.777098	0.00424957	0.421553	HuH7	mid
ENSG00000256008	RP11-728G15.1	1.44877	0.0042527	NA	HuH7	mid
ENSG00000259772	RP11-16E12.2	-1.36805	0.00425316	0.257526	HuH7	early
ENSG00000082196	C1QTNF3	-0.712517	0.00426604	0.257526	HuH7	early
ENSG00000123374	CDK2	0.918283	0.00427524	0.198808	HepG2	early
ENSG00000145088	EAF2	-1.10331	0.00427947	0.466982	HepG2	late
ENSG00000155304	HSPA13	-1.13716	0.00428038	0.198808	HepG2	early
ENSG00000170348	TMED10	-1.2824	0.00428774	0.198808	HepG2	early
ENSG00000180628	PCGF5	-1.06657	0.00430212	0.198808	HepG2	early
ENSG00000228933	RP11-268G12.1	-0.962262	0.00430322	0.422399	HuH7	mid
ENSG00000226920	RP5-1068B5.3	1.79026	0.00430366	0.198808	HepG2	early
ENSG00000085276	MECOM	-0.550819	0.00430472	1	HuH7	late
ENSG00000177469	PTRF	0.692643	0.00430791	0.422399	HuH7	mid
ENSG00000177108	ZDHHC22	-1.36926	0.00430831	NA	HepG2	mid
ENSG00000176142	TMEM39A	-0.959219	0.00431095	0.222347	HepG2	mid
ENSG00000163516	ANKZF1	-1.1207	0.00431955	0.198808	HepG2	early
ENSG00000179476	C14orf28	-1.42733	0.00432151	0.198808	HepG2	early
ENSG00000175115	PACS1	0.512446	0.00432507	0.260164	HuH7	early
ENSG00000234796	AC113607.3	-2.15416	0.00432712	NA	HepG2	early
ENSG00000257114	RP11-25I15.3	1.90629	0.00433909	0.199186	HepG2	early
ENSG00000197991	PCDH20	-0.679128	0.00434299	0.260318	HuH7	early
ENSG00000156711	MAPK13	1.05149	0.00435633	0.223981	HepG2	mid
ENSG00000119801	YPEL5	-1.54357	0.00435707	0.199414	HepG2	early
ENSG00000182021	RP11-381O7.3	-2.18411	0.0043586	NA	HepG2	early
ENSG00000196497	IPO4	1.08943	0.004364	0.199414	HepG2	early
ENSG00000160188	RSPH1	-1.54985	0.00436637	NA	HepG2	mid
ENSG00000225932	CTAGE4	-2.27327	0.00436722	1	HuH7	late
ENSG00000158869	FCER1G	-0.907083	0.00436747	1	HuH7	late
ENSG00000166562	SEC11C	-0.99401	0.00436913	0.472883	HepG2	late
ENSG00000180611	MB21D2	-1.40233	0.00437562	0.472883	HepG2	late
ENSG00000162817	C1orf115	-0.658087	0.00437631	0.261171	HuH7	early
ENSG00000111713	GYS2	1.52963	0.00437836	0.199414	HepG2	early
ENSG00000204572	KRTAP5-10	1.8115	0.0043816	0.199414	HepG2	early
ENSG00000164056	SPRY1	-0.794429	0.00438493	0.423474	HuH7	mid
ENSG00000149948	HMGA2	-0.540346	0.00438801	0.261171	HuH7	early
ENSG00000163755	HPS3	-0.677838	0.00438861	0.423474	HuH7	mid
ENSG00000115641	FHL2	1.15479	0.00439403	0.224417	HepG2	mid
ENSG00000254054	RP11-156K13.3	-1.14568	0.00439494	0.423474	HuH7	mid
ENSG00000121579	NAA50	0.723119	0.00439594	0.224417	HepG2	mid
ENSG00000237174	RP11-415D17.3	-1.70882	0.0043966	0.19967	HepG2	early
ENSG00000263470	RP11-160O5.1	1.29832	0.00440598	0.224417	HepG2	mid
ENSG00000185022	MAFF	0.82641	0.00441454	0.261831	HuH7	early
ENSG00000147676	MAL2	-1.01958	0.00441507	0.200081	HepG2	early
ENSG00000025796	SEC63	-0.490283	0.00441873	0.423474	HuH7	mid
ENSG00000138134	STAMBPL1	-1.12862	0.00442204	0.475612	HepG2	late
ENSG00000248323	LUCAT1	1.45541	0.00442514	NA	HepG2	mid
ENSG00000172572	PDE3A	-0.858357	0.004436	0.22499	HepG2	mid
ENSG00000165609	NUDT5	-1.24845	0.00444043	0.200501	HepG2	early
ENSG00000167014	C15orf43	1.50662	0.00444321	0.200501	HepG2	early
ENSG00000228106	RP11-452F19.3	0.888023	0.00444477	0.22499	HepG2	mid
ENSG00000197355	UAP1L1	0.869395	0.00444891	1	HuH7	late
ENSG00000135413	LACRT	1.97762	0.00444928	NA	HepG2	early
ENSG00000249332	RP1-251I12.1	-2.09975	0.00445352	NA	HepG2	late
ENSG00000223791	UBE2E1-AS1	-1.15107	0.00445485	1	HuH7	late
ENSG00000110680	CALCA	-1.86291	0.00445592	0.476974	HepG2	late
ENSG00000179363	TMEM31	-1.12391	0.00445614	NA	HuH7	early
ENSG00000104419	NDRG1	0.977233	0.00445707	1	HuH7	late
ENSG00000086696	HSD17B2	-1.25463	0.00446727	0.225355	HepG2	mid
ENSG00000003989	SLC7A2	-0.790757	0.00446975	0.264182	HuH7	early
ENSG00000108582	CPD	-0.73628	0.00447759	0.426704	HuH7	mid
ENSG00000198818	SFT2D1	-1.23238	0.0044788	0.201258	HepG2	early
ENSG00000162078	ZG16B	-1.576	0.00447891	0.201258	HepG2	early
ENSG00000235621	LINC00494	-1.39649	0.00447954	0.225355	HepG2	mid
ENSG00000034713	GABARAPL2	-1.18906	0.00449061	0.201357	HepG2	early
ENSG00000177476	OR2G3	-2.08928	0.0044973	NA	HepG2	early
ENSG00000169548	ZNF280A	1.2585	0.0045006	0.225432	HepG2	mid
ENSG00000101126	ADNP	-0.440306	0.00450511	0.426928	HuH7	mid
ENSG00000259901	RP5-991G20.4	1.31576	0.00450587	0.201584	HepG2	early
ENSG00000099194	SCD	-0.765819	0.00450694	0.265455	HuH7	early
ENSG00000237604	AP001056.1	2.14068	0.00450844	NA	HepG2	early
ENSG00000185753	CXorf38	1.2398	0.00450864	0.225432	HepG2	mid
ENSG00000243927	MRPS6	-1.15239	0.00451463	0.201584	HepG2	early
ENSG00000061656	SPAG4	-1.07575	0.00453275	0.427161	HuH7	mid
ENSG00000225077	LINC00337	1.3941	0.00453447	0.202045	HepG2	early
ENSG00000123388	HOXC11	-1.32904	0.00453713	0.226156	HepG2	mid
ENSG00000113161	HMGCR	-0.856923	0.00455078	0.226156	HepG2	mid
ENSG00000258302	RP11-981P6.1	1.26692	0.00455479	NA	HuH7	mid
ENSG00000261789	RP11-709D24.5	-1.83487	0.00455753	0.485539	HepG2	late
ENSG00000259009	TPRX2P	2.09568	0.00456002	NA	HepG2	early
ENSG00000240152	RP11-16N2.1	1.5764	0.00456043	NA	HuH7	early
ENSG00000204444	APOM	-1.32315	0.00456115	0.202223	HepG2	early
ENSG00000225884	AC098872.3	2.03777	0.00456122	1	HuH7	late
ENSG00000244405	ETV5	-0.960713	0.00456177	0.202223	HepG2	early
ENSG00000251556	RP11-118M9.3	-1.90784	0.00456537	1	HuH7	late
ENSG00000151611	MMAA	-0.981418	0.004567	0.202223	HepG2	early
ENSG00000249490	CTD-2333M24.1	-2.08706	0.00456876	1	HuH7	late
ENSG00000122126	OCRL	0.659595	0.00457682	1	HuH7	late
ENSG00000139329	LUM	1.06341	0.00458938	0.268356	HuH7	early
ENSG00000108244	KRT23	0.848221	0.00459697	0.268356	HuH7	early
ENSG00000007376	RPUSD1	0.920087	0.00460364	0.268356	HuH7	early
ENSG00000170584	NUDCD2	-1.08452	0.00460694	0.202886	HepG2	early
ENSG00000269821	KCNQ1OT1	0.942367	0.00460975	0.202886	HepG2	early
ENSG00000072062	PRKACA	0.91149	0.00461061	0.202886	HepG2	early
ENSG00000142945	KIF2C	0.775339	0.0046112	0.228462	HepG2	mid
ENSG00000234132	RP11-168O16.2	-1.92733	0.00462079	NA	HepG2	early
ENSG00000059573	ALDH18A1	-0.684827	0.00462513	0.228462	HepG2	mid
ENSG00000214954	LRRC69	-0.669345	0.0046262	0.268562	HuH7	early
ENSG00000250990	AC073635.5	-2.01661	0.00463132	1	HuH7	late
ENSG00000110931	CAMKK2	0.803402	0.00463223	0.203085	HepG2	early
ENSG00000178201	VN1R1	1.74201	0.00463424	0.203085	HepG2	early
ENSG00000227906	SNAP25-AS1	-0.869871	0.00463884	0.268562	HuH7	early
ENSG00000113790	EHHADH	-0.751189	0.00463966	0.434821	HuH7	mid
ENSG00000115657	ABCB6	1.45848	0.00464805	0.203271	HepG2	early
ENSG00000271930	RP11-44N12.5	1.43361	0.00465338	NA	HuH7	early
ENSG00000186198	SLC51B	-1.43138	0.00465767	0.203273	HepG2	early
ENSG00000237310	GS1-124K5.4	-0.742192	0.0046604	0.268892	HuH7	early
ENSG00000248461	CTD-2207A17.1	-1.82772	0.00466739	0.20328	HepG2	early
ENSG00000099284	H2AFY2	0.898297	0.00468021	0.26912	HuH7	early
ENSG00000145384	FABP2	-1.65421	0.00469979	0.20375	HepG2	early
ENSG00000135069	PSAT1	-1.08003	0.00470298	0.20375	HepG2	early
ENSG00000271918	CTD-2287O16.5	-1.56153	0.00471165	0.20375	HepG2	early
ENSG00000239661	RP11-78O22.1	1.92616	0.00471167	NA	HuH7	early
ENSG00000109654	TRIM2	-0.610512	0.00471379	0.269462	HuH7	early
ENSG00000270394	MTRNR2L13	-2.11152	0.004714	NA	HepG2	early
ENSG00000174083	PIK3R6	-1.39178	0.00471445	0.232172	HepG2	mid
ENSG00000203667	COX20	-1.20217	0.00471758	0.20375	HepG2	early
ENSG00000112406	HECA	-0.696849	0.00471794	0.269462	HuH7	early
ENSG00000214265	SNURF	-1.59763	0.00472611	0.20375	HepG2	early
ENSG00000255233	RP11-755E23.3	2.21369	0.00473128	NA	HepG2	early
ENSG00000229131	AC016710.1	1.57846	0.00473253	0.232363	HepG2	mid
ENSG00000158164	TMSB15A	-1.65721	0.00473527	NA	HuH7	mid
ENSG00000126012	KDM5C	0.901778	0.00473856	0.502444	HepG2	late
ENSG00000087076	HSD17B14	1.21772	0.0047393	1	HuH7	late
ENSG00000228127	RP11-12L8.1	-1.95337	0.00473934	NA	HepG2	early
ENSG00000212724	KRTAP2-3	1.86205	0.00474071	NA	HepG2	mid
ENSG00000130234	ACE2	1.04875	0.00474501	0.270099	HuH7	early
ENSG00000196188	CTSE	1.65284	0.00474668	0.442406	HuH7	mid
ENSG00000188171	ZNF626	-1.23092	0.00474968	0.204206	HepG2	early
ENSG00000172725	CORO1B	1.18405	0.0047559	0.204206	HepG2	early
ENSG00000154035	C17orf103	-1.36148	0.00476297	0.232492	HepG2	mid
ENSG00000226266	AC009961.3	1.07518	0.00476359	0.232492	HepG2	mid
ENSG00000130706	ADRM1	1.44558	0.0047694	0.27058	HuH7	early
ENSG00000106327	TFR2	-0.999228	0.00478348	0.232768	HepG2	mid
ENSG00000125788	DEFB126	1.84045	0.00479015	0.204932	HepG2	early
ENSG00000144026	ZNF514	-0.906265	0.00479211	0.204932	HepG2	early
ENSG00000066813	ACSM2B	-1.1827	0.00480552	0.505831	HepG2	late
ENSG00000175899	A2M	-0.827895	0.00481146	0.444687	HuH7	mid
ENSG00000188729	OSTN	-1.88966	0.00481832	0.205498	HepG2	early
ENSG00000165029	ABCA1	-0.853708	0.00482358	0.444687	HuH7	mid
ENSG00000066651	TRMT11	-1.26198	0.0048331	0.205498	HepG2	early
ENSG00000271971	CTD-2006H14.2	-1.02516	0.00483683	0.27349	HuH7	early
ENSG00000129103	SUMF2	0.895294	0.0048397	0.505831	HepG2	late
ENSG00000261173	RP11-169E6.1	1.75163	0.00484177	0.205498	HepG2	early
ENSG00000146166	LGSN	-0.877979	0.00485555	0.445214	HuH7	mid
ENSG00000117586	TNFSF4	-1.1972	0.00485843	0.505831	HepG2	late
ENSG00000213397	HAUS7	-1.96422	0.00486051	0.505831	HepG2	late
ENSG00000101190	TCFL5	0.817568	0.00486524	0.205498	HepG2	early
ENSG00000168216	LMBRD1	-1.56251	0.00487212	0.205498	HepG2	early
ENSG00000254054	RP11-156K13.3	-1.02872	0.0048737	0.27466	HuH7	early
ENSG00000100867	DHRS2	1.11833	0.00487644	0.205498	HepG2	early
ENSG00000171840	NINJ2	1.37511	0.00488849	0.506398	HepG2	late
ENSG00000160113	NR2F6	1.0851	0.00488883	0.205498	HepG2	early
ENSG00000177666	PNPLA2	-0.951168	0.00489186	0.237335	HepG2	mid
ENSG00000061987	MON2	-0.841764	0.00489346	0.205498	HepG2	early
ENSG00000137944	CCBL2	-1.43594	0.00490176	0.205498	HepG2	early
ENSG00000111671	SPSB2	1.32969	0.00490294	0.205498	HepG2	early
ENSG00000234199	AC010982.1	-1.58701	0.00491169	0.205498	HepG2	early
ENSG00000136048	DRAM1	-0.822045	0.00491414	0.446634	HuH7	mid
ENSG00000174080	CTSF	-1.1884	0.00491908	0.237949	HepG2	mid
ENSG00000180332	KCTD4	-2.02417	0.00492081	NA	HepG2	early
ENSG00000215162	LINC00269	-2.08714	0.00493386	NA	HepG2	late
ENSG00000162688	AGL	-0.62492	0.00494162	0.446634	HuH7	mid
ENSG00000087008	ACOX3	1.0871	0.00494538	0.206501	HepG2	early
ENSG00000139318	DUSP6	-0.863815	0.00495002	0.446634	HuH7	mid
ENSG00000113790	EHHADH	-0.676643	0.00495392	0.278256	HuH7	early
ENSG00000146039	SLC17A4	0.93782	0.00497027	1	HuH7	late
ENSG00000117707	PROX1	0.825547	0.00497981	0.512516	HepG2	late
ENSG00000141574	SECTM1	-1.05278	0.00497997	0.23949	HepG2	mid
ENSG00000228594	C1orf233	-1.09208	0.00498021	0.23949	HepG2	mid
ENSG00000236758	MTUS2-AS2	-2.04152	0.00498687	NA	HepG2	early
ENSG00000081051	AFP	-1.19584	0.00499413	0.512516	HepG2	late
ENSG00000067064	IDI1	-0.996266	0.00499467	0.278395	HuH7	early
ENSG00000262188	RP11-353N14.4	-1.91695	0.00499806	0.207322	HepG2	early
ENSG00000033170	FUT8	0.731765	0.00499903	0.23969	HepG2	mid
ENSG00000103966	EHD4	0.53697	0.00500596	0.278395	HuH7	early
ENSG00000187116	LILRA5	-1.767	0.00500701	NA	HepG2	mid
ENSG00000158169	FANCC	1.01645	0.00500881	0.207322	HepG2	early
ENSG00000178177	LCORL	-1.00763	0.00501118	0.207322	HepG2	early
ENSG00000164292	RHOBTB3	-0.573702	0.00501148	0.278395	HuH7	early
ENSG00000134809	TIMM10	0.851342	0.0050178	0.239886	HepG2	mid
ENSG00000178860	MSC	-1.92819	0.00502051	0.207322	HepG2	early
ENSG00000248510	RP11-145G20.1	-0.856161	0.00502204	0.278395	HuH7	early
ENSG00000115944	COX7A2L	-1.24978	0.00502213	0.207322	HepG2	early
ENSG00000196981	WDR5B	-1.42715	0.00503147	0.207322	HepG2	early
ENSG00000111674	ENO2	0.934484	0.00503173	1	HuH7	late
ENSG00000157873	TNFRSF14	0.964355	0.0050498	0.512516	HepG2	late
ENSG00000173638	SLC19A1	1.09252	0.00505617	0.207322	HepG2	early
ENSG00000160183	TMPRSS3	-1.20367	0.00506183	0.207322	HepG2	early
ENSG00000104343	UBE2W	-1.22436	0.00506201	0.207322	HepG2	early
ENSG00000172458	IL17D	0.936292	0.00506258	0.207322	HepG2	early
ENSG00000169604	ANTXR1	-1.04937	0.00506663	0.241464	HepG2	mid
ENSG00000140564	FURIN	1.03436	0.00506748	0.512516	HepG2	late
ENSG00000166377	ATP9B	0.587622	0.00506752	1	HuH7	late
ENSG00000152137	HSPB8	1.08034	0.00506898	0.454948	HuH7	mid
ENSG00000055957	ITIH1	-1.12222	0.00508034	0.241464	HepG2	mid
ENSG00000149231	CCDC82	-1.21954	0.00508104	0.207344	HepG2	early
ENSG00000240093	AC093627.12	-1.89712	0.00509004	0.207344	HepG2	early
ENSG00000164211	STARD4	-1.13528	0.00509239	0.207344	HepG2	early
ENSG00000221823	PPP3R1	0.744581	0.00510212	1	HuH7	late
ENSG00000184575	XPOT	-0.940494	0.0051022	0.207346	HepG2	early
ENSG00000203880	PCMTD2	-0.583903	0.00511703	0.282737	HuH7	early
ENSG00000169604	ANTXR1	-1.13395	0.00511708	0.512516	HepG2	late
ENSG00000121858	TNFSF10	-1.19173	0.00512043	0.512516	HepG2	late
ENSG00000101997	CCDC22	1.17763	0.00512991	0.512516	HepG2	late
ENSG00000176153	GPX2	-1.35159	0.00514178	0.208018	HepG2	early
ENSG00000079385	CEACAM1	-1.20175	0.00514307	0.208018	HepG2	early
ENSG00000236345	RP11-59D5__B.2	1.09852	0.00514774	1	HuH7	late
ENSG00000269300	CTD-2529P6.3	-2.18021	0.00514808	NA	HepG2	early
ENSG00000138593	SECISBP2L	0.866164	0.00515197	0.512516	HepG2	late
ENSG00000119138	KLF9	-0.678126	0.00516047	0.460722	HuH7	mid
ENSG00000136982	DSCC1	0.79513	0.0051627	0.243819	HepG2	mid
ENSG00000188313	PLSCR1	-1.03618	0.00516462	0.243819	HepG2	mid
ENSG00000159166	LAD1	0.766433	0.00516761	0.283113	HuH7	early
ENSG00000006638	TBXA2R	-1.84623	0.00516989	0.512516	HepG2	late
ENSG00000133740	E2F5	-0.927951	0.00517769	0.208018	HepG2	early
ENSG00000076351	SLC46A1	-0.844436	0.00517962	0.243819	HepG2	mid
ENSG00000162267	ITIH3	-1.18501	0.00518955	0.243819	HepG2	mid
ENSG00000038427	VCAN	1.39435	0.00519127	0.512516	HepG2	late
ENSG00000113161	HMGCR	-0.661644	0.00519353	0.283113	HuH7	early
ENSG00000083097	DOPEY1	-0.985825	0.00519576	0.208018	HepG2	early
ENSG00000259336	RP11-323I15.5	-1.94682	0.00520383	NA	HepG2	early
ENSG00000143126	CELSR2	0.886798	0.00520471	0.208018	HepG2	early
ENSG00000124145	SDC4	0.900138	0.00520673	0.283113	HuH7	early
ENSG00000183668	PSG9	-1.75911	0.00520711	0.208018	HepG2	early
ENSG00000145362	ANK2	0.889675	0.0052101	0.512516	HepG2	late
ENSG00000230647	AC022816.2	1.22201	0.00521075	0.283113	HuH7	early
ENSG00000141696	LEPREL4	0.759593	0.00521412	0.208018	HepG2	early
ENSG00000165879	FRAT1	-1.01817	0.00521471	0.244299	HepG2	mid
ENSG00000122787	AKR1D1	0.995343	0.0052181	0.283113	HuH7	early
ENSG00000270111	RP11-271F18.4	-2.12547	0.00523304	NA	HepG2	early
ENSG00000150782	IL18	1.18714	0.00523955	0.46525	HuH7	mid
ENSG00000176171	BNIP3	-0.926625	0.00523966	0.283113	HuH7	early
ENSG00000118200	CAMSAP2	0.893261	0.00524155	0.208018	HepG2	early
ENSG00000133863	TEX15	1.09545	0.00524163	0.208018	HepG2	early
ENSG00000225231	AC091814.2	-2.0455	0.0052486	NA	HepG2	late
ENSG00000121769	FABP3	1.15801	0.00525799	NA	HuH7	mid
ENSG00000143382	ADAMTSL4	0.939099	0.00525886	0.512516	HepG2	late
ENSG00000119698	PPP4R4	-0.608305	0.00526682	0.283113	HuH7	early
ENSG00000204977	TRIM13	-1.15776	0.00526734	0.208018	HepG2	early
ENSG00000175105	ZNF654	-0.93663	0.00526786	0.208018	HepG2	early
ENSG00000247081	RP11-318M2.2	-0.704656	0.00527215	0.283113	HuH7	early
ENSG00000135686	KLHL36	0.767816	0.00527374	0.208018	HepG2	early
ENSG00000166169	POLL	0.842124	0.00527405	0.283113	HuH7	early
ENSG00000122863	CHST3	0.793154	0.00528099	0.46525	HuH7	mid
ENSG00000168743	NPNT	1.1237	0.00528506	0.208018	HepG2	early
ENSG00000141560	FN3KRP	0.894903	0.00528918	0.208018	HepG2	early
ENSG00000135365	PHF21A	-0.838576	0.00528982	0.208018	HepG2	early
ENSG00000228548	ITPKB-AS1	1.74797	0.00529389	NA	HuH7	early
ENSG00000162630	B3GALT2	1.18561	0.00529524	0.283354	HuH7	early
ENSG00000237015	CTA-984G1.5	2.11277	0.00529689	NA	HepG2	early
ENSG00000110852	CLEC2B	1.54966	0.00529794	0.46525	HuH7	mid
ENSG00000167513	CDT1	1.06281	0.00530586	0.208018	HepG2	early
ENSG00000226877	RP11-575L7.2	2.17052	0.00530768	NA	HuH7	mid
ENSG00000185340	GAS2L1	1.14763	0.0053082	0.208018	HepG2	early
ENSG00000141198	TOM1L1	-1.39532	0.00531167	0.208018	HepG2	early
ENSG00000099917	MED15	0.631039	0.00531914	0.512516	HepG2	late
ENSG00000182919	C11orf54	-1.02845	0.00532091	0.46525	HuH7	mid
ENSG00000131781	FMO5	-1.07312	0.00532455	0.248418	HepG2	mid
ENSG00000223374	AC005104.3	-2.16619	0.00532595	NA	HepG2	early
ENSG00000251034	RP11-582J16.4	1.05433	0.00532639	0.512516	HepG2	late
ENSG00000174840	PDE12	0.699321	0.00533301	0.248418	HepG2	mid
ENSG00000145354	CISD2	-1.2367	0.00533953	0.208018	HepG2	early
ENSG00000126106	TMEM53	-1.38113	0.00534059	0.208018	HepG2	early
ENSG00000107438	PDLIM1	0.796797	0.00534417	0.285073	HuH7	early
ENSG00000047849	MAP4	0.961405	0.00534456	0.208018	HepG2	early
ENSG00000109775	UFSP2	-1.52699	0.00534671	0.208018	HepG2	early
ENSG00000144191	CNGA3	-1.51566	0.00535231	0.512516	HepG2	late
ENSG00000196167	COLCA1	-0.946884	0.00535851	0.512516	HepG2	late
ENSG00000259170	RP11-763K15.1	-2.16494	0.00536097	NA	HepG2	early
ENSG00000258642	RP11-219E7.2	-2.17089	0.00536112	NA	HepG2	mid
ENSG00000167618	LAIR2	1.7458	0.00537004	0.249432	HepG2	mid
ENSG00000156587	UBE2L6	1.23324	0.00537033	1	HuH7	late
ENSG00000147166	ITGB1BP2	-1.74094	0.00537101	0.512516	HepG2	late
ENSG00000273162	RP11-108L7.15	-1.20027	0.00537345	0.512516	HepG2	late
ENSG00000250133	HOXC-AS2	-1.72488	0.00537363	0.208018	HepG2	early
ENSG00000165078	CPA6	1.46451	0.0053795	0.466471	HuH7	mid
ENSG00000232283	RP11-240L7.4	1.94362	0.00538217	NA	HepG2	early
ENSG00000162723	SLAMF9	-1.22634	0.00538987	0.466471	HuH7	mid
ENSG00000168746	C20orf62	-1.85748	0.00539306	NA	HepG2	early
ENSG00000272782	RP4-607J23.2	1.65556	0.00539318	0.512516	HepG2	late
ENSG00000249042	CTD-2015H6.3	-0.976217	0.00539841	0.287063	HuH7	early
ENSG00000179813	FAM216B	-1.86494	0.00540187	0.208018	HepG2	early
ENSG00000114638	UPK1B	-1.75122	0.00540355	0.512516	HepG2	late
ENSG00000115414	FN1	-0.637815	0.00542303	0.287096	HuH7	early
ENSG00000167550	RHEBL1	-1.41428	0.00543995	0.208018	HepG2	early
ENSG00000153006	SREK1IP1	0.807436	0.00544699	0.250381	HepG2	mid
ENSG00000173221	GLRX	-0.831671	0.00544744	0.287096	HuH7	early
ENSG00000136048	DRAM1	-0.737742	0.0054498	0.287096	HuH7	early
ENSG00000181619	GPR135	1.49593	0.00545274	0.208018	HepG2	early
ENSG00000167653	PSCA	-1.66865	0.00545548	NA	HepG2	mid
ENSG00000128917	DLL4	-1.1556	0.005457	0.250381	HepG2	mid
ENSG00000182162	P2RY8	-1.40126	0.00545884	0.250381	HepG2	mid
ENSG00000137876	RSL24D1	-1.15693	0.00546078	0.208018	HepG2	early
ENSG00000110013	SIAE	1.08947	0.00546154	0.208018	HepG2	early
ENSG00000144290	SLC4A10	-1.45194	0.00546164	0.513338	HepG2	late
ENSG00000182952	HMGN4	-1.46424	0.00546837	0.208018	HepG2	early
ENSG00000104695	PPP2CB	0.669096	0.00546974	0.250381	HepG2	mid
ENSG00000249842	CTD-2331D11.4	-2.18091	0.00547488	NA	HepG2	early
ENSG00000246898	LINC00920	-1.5607	0.00547883	0.208018	HepG2	early
ENSG00000213398	LCAT	-1.01164	0.00547918	0.250381	HepG2	mid
ENSG00000145425	RPS3A	1.15812	0.00548024	0.208018	HepG2	early
ENSG00000171471	MAP1LC3B2	-1.30837	0.00548406	0.208018	HepG2	early
ENSG00000105928	DFNA5	0.877674	0.00548412	0.250381	HepG2	mid
ENSG00000151364	KCTD14	-1.64564	0.00548542	0.208018	HepG2	early
ENSG00000170340	B3GNT2	-0.833855	0.00548654	0.208018	HepG2	early
ENSG00000134769	DTNA	0.895039	0.00548789	0.513338	HepG2	late
ENSG00000253678	RP11-981G7.3	-2.12157	0.00549138	1	HuH7	late
ENSG00000152700	SAR1B	-1.14634	0.00549419	0.208018	HepG2	early
ENSG00000164684	ZNF704	-0.793864	0.00550004	0.250381	HepG2	mid
ENSG00000254774	RP11-148O21.3	-2.01627	0.00550101	NA	HepG2	mid
ENSG00000120708	TGFBI	0.790081	0.00550372	1	HuH7	late
ENSG00000175581	MRPL48	-1.22014	0.00550465	0.208018	HepG2	early
ENSG00000249395	CASC9	-1.5513	0.00550935	0.208018	HepG2	early
ENSG00000182919	C11orf54	-0.932884	0.00551003	0.288925	HuH7	early
ENSG00000156171	DRAM2	-1.38353	0.00551145	0.208018	HepG2	early
ENSG00000106066	CPVL	-1.08707	0.00551298	0.250381	HepG2	mid
ENSG00000231903	AC079354.5	-1.4309	0.00551606	0.513338	HepG2	late
ENSG00000134278	SPIRE1	-0.608514	0.00551857	0.288925	HuH7	early
ENSG00000155324	GRAMD3	-1.18812	0.0055194	0.208018	HepG2	early
ENSG00000006534	ALDH3B1	1.10676	0.00552323	0.208018	HepG2	early
ENSG00000269364	CTC-457E21.2	-1.97863	0.00552844	NA	HepG2	early
ENSG00000137710	RDX	0.889078	0.00553453	0.250441	HepG2	mid
ENSG00000223727	AC026188.1	-1.75064	0.00553558	0.208018	HepG2	early
ENSG00000231672	DIRC3	-1.27545	0.00553876	0.513338	HepG2	late
ENSG00000142892	PIGK	-1.39197	0.00553887	0.208018	HepG2	early
ENSG00000250722	SEPP1	-0.998772	0.00553956	0.513338	HepG2	late
ENSG00000130962	PRRG1	-1.50634	0.00553957	0.208018	HepG2	early
ENSG00000136826	KLF4	1.15922	0.00554923	0.513338	HepG2	late
ENSG00000126858	RHOT1	-0.509224	0.00555335	0.289851	HuH7	early
ENSG00000176533	GNG7	-0.886349	0.00556146	0.250441	HepG2	mid
ENSG00000235777	DPYD-AS2	1.06665	0.00556436	1	HuH7	late
ENSG00000023839	ABCC2	0.902327	0.005568	0.250441	HepG2	mid
ENSG00000225828	FAM229A	-1.10175	0.00557558	0.250441	HepG2	mid
ENSG00000172774	OR1S1	1.61014	0.00557618	NA	HepG2	early
ENSG00000123453	SARDH	-0.788811	0.00558556	0.480954	HuH7	mid
ENSG00000135409	AMHR2	-1.05275	0.00559415	0.250587	HepG2	mid
ENSG00000154127	UBASH3B	0.894884	0.00559442	0.291099	HuH7	early
ENSG00000115947	ORC4	-1.39985	0.00560464	0.21009	HepG2	early
ENSG00000187616	TMEM8C	-2.02644	0.00560789	0.514737	HepG2	late
ENSG00000235054	RP5-1166F10.1	-2.05969	0.00561015	0.514737	HepG2	late
ENSG00000155621	C9orf85	-1.18695	0.00561685	0.210177	HepG2	early
ENSG00000255874	LINC00346	-2.14872	0.00562321	NA	HepG2	early
ENSG00000102221	JADE3	-0.777128	0.00563211	0.48207	HuH7	mid
ENSG00000249923	XXbac-B444P24.8	-1.76696	0.00564498	NA	HepG2	mid
ENSG00000170421	KRT8	0.797895	0.00565303	0.291751	HuH7	early
ENSG00000119048	UBE2B	-0.892368	0.00565883	0.211035	HepG2	early
ENSG00000259721	RP11-758N13.1	-1.8805	0.00566922	0.514792	HepG2	late
[truncated: 194,430 more rows]
