# Supplementary material for: Plasmodium parasite exploits host aquaporin-3 during liver stage malaria infection
Source: PLoS Pathog. 2018 May 18;14(5):e1007057. doi: 10.1371/journal.ppat.1007057 (PMC5979039; doi:10.1371/journal.ppat.1007057)
Supplement: S6 Table — (XLSX) [file ppat.1007057.s013.xlsx]

## Sheet: Table S6
S6 Table. Gene set enrichment using GSEA for each cell and time point
ID	Description	setSize	enrichmentScore	Normalized enrichment score	pvalue	p.adjust	qvalues	Cell line	time point after infection
500792	GPCR ligand binding	376	-0.400749	-1.74276	0.000102396	0.00358169	0.00199493	HepG2	mid
373076	Class A/1 (Rhodopsin-like receptors)	291	-0.403063	-1.72489	0.000104428	0.00358169	0.00199493	HepG2	mid
112316	Neuronal System	269	-0.432939	-1.84291	0.000105119	0.00358169	0.00199493	HepG2	mid
112315	Transmission across Chemical Synapses	189	-0.404562	-1.67638	0.000108272	0.00358169	0.00199493	HepG2	mid
211859	Biological oxidations	142	-0.449744	-1.81153	0.000111857	0.00358169	0.00199493	HepG2	mid
1852241	Organelle biogenesis and maintenance	279	-0.37812	-1.75076	0.000114969	0.00306275	0.00264505	HepG2	early
1296071	Potassium Channels	100	-0.532934	-2.06137	0.000116604	0.00358169	0.00199493	HepG2	mid
68886	M Phase	223	-0.375455	-1.69861	0.000119076	0.00306275	0.00264505	HepG2	early
112316	Neuronal System	269	-0.386597	-1.69243	0.000119403	0.0435887	0.0402296	HuH7	late
211945	Phase 1 - Functionalization of compounds	69	-0.543106	-1.98722	0.000123305	0.00358169	0.00199493	HepG2	mid
2467813	Separation of Sister Chromatids	151	-0.431725	-1.87011	0.000125156	0.00306275	0.00264505	HepG2	early
72766	Translation	143	-0.449443	-1.93374	0.000125676	0.00306275	0.00264505	HepG2	early
500792	GPCR ligand binding	376	0.385671	1.84034	0.000125865	0.0132377	0.0122575	HuH7	mid
1428517	The citric acid (TCA) cycle and respiratory electron transport	134	-0.462212	-1.96895	0.000126984	0.00306275	0.00264505	HepG2	early
211897	Cytochrome P450 - arranged by substrate type	52	-0.571162	-1.9958	0.000127389	0.00358169	0.00199493	HepG2	mid
381753	Olfactory Signaling Pathway	342	0.392042	1.85152	0.000127943	0.0132377	0.0122575	HuH7	mid
1640170	Cell Cycle	473	0.343801	1.64289	0.000129467	0.0214778	0.0189158	HuH7	early
5621481	C-type lectin receptors (CLRs)	118	-0.449268	-1.88191	0.000129634	0.00306275	0.00264505	HepG2	early
373076	Class A/1 (Rhodopsin-like receptors)	291	0.437905	2.03692	0.000131458	0.0132377	0.0122575	HuH7	mid
1799339	SRP-dependent cotranslational protein targeting to membrane	106	-0.470872	-1.94153	0.000132398	0.00306275	0.00264505	HepG2	early
166658	Complement cascade	35	-0.619439	-2.01127	0.000133156	0.00358169	0.00199493	HepG2	mid
69278	Cell Cycle, Mitotic	394	0.350101	1.646	0.000133351	0.0214778	0.0189158	HuH7	early
163200	Respiratory electron transport, ATP synthesis by chemiosmotic coupling, and heat production by uncoupling proteins.	97	-0.499303	-2.02979	0.000133994	0.00306275	0.00264505	HepG2	early
5607764	CLEC7A (Dectin-1) signaling	94	-0.485807	-1.96483	0.000134553	0.00306275	0.00264505	HepG2	early
500792	GPCR ligand binding	376	0.331012	1.54891	0.000135153	0.0214778	0.0189158	HuH7	early
5368287	Mitochondrial translation	88	-0.588121	-2.35446	0.00013541	0.00306275	0.00264505	HepG2	early
5389840	Mitochondrial translation elongation	82	-0.588653	-2.33228	0.00013637	0.00306275	0.00264505	HepG2	early
5368286	Mitochondrial translation initiation	82	-0.610675	-2.41954	0.00013637	0.00306275	0.00264505	HepG2	early
5419276	Mitochondrial translation termination	82	-0.606524	-2.40309	0.00013637	0.00306275	0.00264505	HepG2	early
174143	APC/C-mediated degradation of cell cycle proteins	79	-0.502605	-1.97575	0.000137741	0.00306275	0.00264505	HepG2	early
453276	Regulation of mitotic cell cycle	79	-0.502605	-1.97575	0.000137741	0.00306275	0.00264505	HepG2	early
1296071	Potassium Channels	100	-0.462908	-1.7991	0.000138447	0.0435887	0.0402296	HuH7	late
176408	Regulation of APC/C activators between G1/S and early anaphase	74	-0.501455	-1.95133	0.000138619	0.00306275	0.00264505	HepG2	early
611105	Respiratory electron transport	74	-0.528214	-2.05546	0.000138619	0.00306275	0.00264505	HepG2	early
418594	G alpha (i) signalling events	193	0.409837	1.81864	0.000138715	0.0132377	0.0122575	HuH7	mid
176814	Activation of APC/C and APC/C:Cdc20 mediated degradation of mitotic proteins	70	-0.534065	-2.06022	0.000138947	0.00306275	0.00264505	HepG2	early
176409	APC/C:Cdc20 mediated degradation of mitotic proteins	69	-0.536217	-2.06497	0.000139121	0.00306275	0.00264505	HepG2	early
174178	APC/C:Cdh1 mediated degradation of Cdc20 and other APC/C:Cdh1 targeted proteins in late mitosis/early G1	68	-0.491908	-1.89047	0.000139295	0.00306275	0.00264505	HepG2	early
375276	Peptide ligand-binding receptors	180	0.459863	2.02337	0.000139762	0.0132377	0.0122575	HuH7	mid
179419	APC:Cdc20 mediated degradation of cell cycle proteins prior to satisfation of the cell cycle checkpoint	67	-0.523586	-2.00698	0.000139821	0.00306275	0.00264505	HepG2	early
174184	Cdc20:Phospho-APC/C mediated degradation of Cyclin A	66	-0.519483	-1.98731	0.000140213	0.00306275	0.00264505	HepG2	early
1169091	Activation of NF-kappaB in B cells	64	-0.496835	-1.89214	0.000140509	0.00306275	0.00264505	HepG2	early
373076	Class A/1 (Rhodopsin-like receptors)	291	0.372851	1.70427	0.000140548	0.0214778	0.0189158	HuH7	early
174154	APC/C:Cdc20 mediated degradation of Securin	63	-0.51996	-1.97312	0.000140568	0.00306275	0.00264505	HepG2	early
1236974	ER-Phagosome pathway	63	-0.500877	-1.9007	0.000140568	0.00306275	0.00264505	HepG2	early
5610783	Degradation of GLI2 by the proteasome	58	-0.496164	-1.85544	0.000141924	0.00306275	0.00264505	HepG2	early
5610785	GLI3 is processed to GLI3R by the proteasome	58	-0.506437	-1.89385	0.000141924	0.00306275	0.00264505	HepG2	early
174084	Autodegradation of Cdh1 by Cdh1:APC/C	59	-0.515628	-1.9327	0.000142066	0.00306275	0.00264505	HepG2	early
5607761	Dectin-1 mediated noncanonical NF-kB signaling	56	-0.554843	-2.06004	0.000143554	0.00306275	0.00264505	HepG2	early
5387390	Hh mutants abrogate ligand secretion	54	-0.531144	-1.9637	0.000143802	0.00306275	0.00264505	HepG2	early
5362768	Hh mutants that don't undergo autocatalytic processing are degraded by ERAD	54	-0.531144	-1.9637	0.000143802	0.00306275	0.00264505	HepG2	early
69563	p53-Dependent G1 DNA Damage Response	54	-0.510386	-1.88696	0.000143802	0.00306275	0.00264505	HepG2	early
69580	p53-Dependent G1/S DNA damage checkpoint	54	-0.510386	-1.88696	0.000143802	0.00306275	0.00264505	HepG2	early
4641257	degradation of AXIN	53	-0.522495	-1.92442	0.000144009	0.00306275	0.00264505	HepG2	early
174113	SCF-beta-TrCP mediated degradation of Emi1	53	-0.532551	-1.96145	0.000144009	0.00306275	0.00264505	HepG2	early
983168	Antigen processing: Ubiquitination & Proteasome degradation	52	-0.554427	-2.03662	0.000144196	0.00306275	0.00264505	HepG2	early
180585	Vif-mediated degradation of APOBEC3G	52	-0.522539	-1.91948	0.000144196	0.00306275	0.00264505	HepG2	early
166663	Initial triggering of complement	18	-0.706003	-1.97508	0.000144571	0.00358169	0.00199493	HepG2	mid
69610	p53-Independent DNA Damage Response	51	-0.528512	-1.93274	0.000144949	0.00306275	0.00264505	HepG2	early
69613	p53-Independent G1/S DNA damage checkpoint	51	-0.528512	-1.93274	0.000144949	0.00306275	0.00264505	HepG2	early
69541	Stabilization of p53	51	-0.534496	-1.95463	0.000144949	0.00306275	0.00264505	HepG2	early
69601	Ubiquitin Mediated Degradation of Phosphorylated Cdc25A	51	-0.528512	-1.93274	0.000144949	0.00306275	0.00264505	HepG2	early
5423646	Aflatoxin activation and detoxification	17	-0.703443	-1.94073	0.000145096	0.00358169	0.00199493	HepG2	mid
349425	Autodegradation of the E3 ubiquitin ligase COP1	50	-0.535161	-1.95089	0.000145222	0.00306275	0.00264505	HepG2	early
180534	Vpu mediated degradation of CD4	50	-0.560109	-2.04184	0.000145222	0.00306275	0.00264505	HepG2	early
69017	CDK-mediated phosphorylation and removal of Cdc6	49	-0.524438	-1.9023	0.000145964	0.00306275	0.00264505	HepG2	early
169911	Regulation of Apoptosis	49	-0.562831	-2.04156	0.000145964	0.00306275	0.00264505	HepG2	early
350562	Regulation of ornithine decarboxylase (ODC)	49	-0.561753	-2.03765	0.000145964	0.00306275	0.00264505	HepG2	early
75815	Ubiquitin-dependent degradation of Cyclin D	49	-0.560757	-2.03404	0.000145964	0.00306275	0.00264505	HepG2	early
69229	Ubiquitin-dependent degradation of Cyclin D1	49	-0.560757	-2.03404	0.000145964	0.00306275	0.00264505	HepG2	early
211733	Regulation of activated PAK-2p34 by proteasome mediated degradation	48	-0.555908	-2.00871	0.000146242	0.00306275	0.00264505	HepG2	early
1236978	Cross-presentation of soluble exogenous antigens (endosomes)	46	-0.536718	-1.92528	0.000146263	0.00306275	0.00264505	HepG2	early
418594	G alpha (i) signalling events	193	0.439326	1.92173	0.000146864	0.0214778	0.0189158	HuH7	early
375276	Peptide ligand-binding receptors	180	0.428847	1.86053	0.000148787	0.0214778	0.0189158	HuH7	early
380108	Chemokine receptors bind chemokines	50	0.638601	2.29062	0.000162338	0.0132377	0.0122575	HuH7	mid
380108	Chemokine receptors bind chemokines	50	0.675399	2.37748	0.000165344	0.0214778	0.0189158	HuH7	early
389960	Formation of tubulin folding intermediates by CCT/TriC	21	0.672627	1.94813	0.000174795	0.0214778	0.0189158	HuH7	early
390666	Serotonin receptors	12	0.808736	2.04492	0.000179276	0.0132377	0.0122575	HuH7	mid
1474244	Extracellular matrix organization	243	-0.370981	-1.56806	0.000211999	0.00358169	0.00199493	HepG2	mid
418594	G alpha (i) signalling events	193	-0.387493	-1.60861	0.000215983	0.00358169	0.00199493	HepG2	mid
416476	G alpha (q) signalling events	162	-0.392042	-1.60072	0.000220119	0.00358169	0.00199493	HepG2	mid
191273	Cholesterol biosynthesis	23	-0.718035	-2.24879	0.000233263	0.0214778	0.0189158	HuH7	early
191273	Cholesterol biosynthesis	23	-0.767296	-2.46744	0.000239923	0.0132377	0.0122575	HuH7	mid
163685	Integration of energy metabolism	85	-0.463884	-1.74919	0.000240067	0.00358169	0.00199493	HepG2	mid
2426168	Activation of gene expression by SREBF (SREBP)	25	-0.720753	-2.3622	0.000244021	0.0132377	0.0122575	HuH7	mid
1655829	Regulation of cholesterol biosynthesis by SREBP (SREBF)	38	-0.595625	-2.11439	0.000246548	0.0214778	0.0189158	HuH7	early
2555396	Mitotic Metaphase and Anaphase	160	-0.415294	-1.80993	0.000248725	0.00502048	0.00433578	HepG2	early
1655829	Regulation of cholesterol biosynthesis by SREBP (SREBF)	38	-0.715517	-2.62108	0.000249252	0.0132377	0.0122575	HuH7	mid
68882	Mitotic Anaphase	159	-0.415438	-1.80869	0.000249345	0.00502048	0.00433578	HepG2	early
156580	Phase II conjugation	69	-0.505325	-2.03126	0.000262192	0.0214778	0.0189158	HuH7	early
611105	Respiratory electron transport	74	-0.527855	-2.14834	0.000265957	0.0214778	0.0189158	HuH7	early
163200	Respiratory electron transport, ATP synthesis by chemiosmotic coupling, and heat production by uncoupling proteins.	97	-0.518592	-2.2132	0.000271518	0.0214778	0.0189158	HuH7	early
156580	Phase II conjugation	69	-0.562175	-2.32795	0.000277469	0.0132377	0.0122575	HuH7	mid
611105	Respiratory electron transport	74	-0.590855	-2.47921	0.000279252	0.0132377	0.0122575	HuH7	mid
5358346	Hedgehog ligand biogenesis	61	-0.488575	-1.84615	0.000280781	0.00523314	0.00451945	HepG2	early
69656	Cyclin A:Cdk2-associated events at S phase entry	58	-0.489299	-1.82977	0.000283849	0.00523314	0.00451945	HepG2	early
5610780	Degradation of GLI1 by the proteasome	59	-0.503006	-1.88539	0.000284131	0.00523314	0.00451945	HepG2	early
68827	CDT1 association with the CDC6:ORC:origin complex	57	-0.494088	-1.84054	0.000285592	0.00523314	0.00451945	HepG2	early
69615	G1/S DNA Damage Checkpoints	57	-0.49086	-1.82852	0.000285592	0.00523314	0.00451945	HepG2	early
1428517	The citric acid (TCA) cycle and respiratory electron transport	134	-0.460901	-2.07322	0.000287191	0.0214778	0.0189158	HuH7	early
192823	Viral mRNA Translation	83	-0.455467	-1.95234	0.000289017	0.0132377	0.0122575	HuH7	mid
187577	SCF(Skp2)-mediated degradation of p27/p21	51	-0.51529	-1.88439	0.000289897	0.00523314	0.00451945	HepG2	early
72764	Eukaryotic Translation Termination	85	-0.424945	-1.82561	0.00029274	0.0132377	0.0122575	HuH7	mid
156902	Peptide chain elongation	85	-0.434638	-1.86725	0.00029274	0.0132377	0.0122575	HuH7	mid
429958	mRNA decay by 3' to 5' exoribonuclease	11	0.832186	2.28833	0.000294464	0.00358169	0.00199493	HepG2	mid
176974	Unwinding of DNA	11	0.830393	2.2834	0.000294464	0.00358169	0.00199493	HepG2	mid
1989781	PPARA activates gene expression	42	0.609996	2.25679	0.000294811	0.0435887	0.0402296	HuH7	late
72689	Formation of a pool of free 40S subunits	95	-0.4045	-1.7808	0.000296296	0.0132377	0.0122575	HuH7	mid
975956	Nonsense Mediated Decay (NMD) independent of the Exon Junction Complex (EJC)	90	-0.411973	-1.79124	0.00029656	0.0132377	0.0122575	HuH7	mid
163200	Respiratory electron transport, ATP synthesis by chemiosmotic coupling, and heat production by uncoupling proteins.	97	-0.590268	-2.60541	0.000297442	0.0132377	0.0122575	HuH7	mid
381038	XBP1(S) activates chaperone genes	53	0.551149	2.14948	0.000306748	0.0435887	0.0402296	HuH7	late
168273	Influenza Viral RNA Transcription and Replication	110	-0.369924	-1.66639	0.000307409	0.0132377	0.0122575	HuH7	mid
157279	3' -UTR-mediated translational regulation	105	-0.39203	-1.75088	0.000307692	0.0132377	0.0122575	HuH7	mid
156827	L13a-mediated translational silencing of Ceruloplasmin expression	105	-0.39203	-1.75088	0.000307692	0.0132377	0.0122575	HuH7	mid
72706	GTP hydrolysis and joining of the 60S ribosomal subunit	106	-0.375799	-1.68019	0.000308166	0.0132377	0.0122575	HuH7	mid
1799339	SRP-dependent cotranslational protein targeting to membrane	106	-0.470209	-2.1023	0.000308166	0.0132377	0.0122575	HuH7	mid
381070	IRE1alpha activates chaperones	56	0.533761	2.10492	0.000308547	0.0435887	0.0402296	HuH7	late
168255	Influenza Life Cycle	114	-0.370077	-1.67355	0.000311139	0.0132377	0.0122575	HuH7	mid
191273	Cholesterol biosynthesis	23	-0.657032	-2.02529	0.000315856	0.00560511	0.00484068	HepG2	early
400206	Regulation of lipid metabolism by Peroxisome proliferator-activated receptor alpha (PPARalpha)	60	0.516802	2.0679	0.000318674	0.0435887	0.0402296	HuH7	late
450385	Butyrate Response Factor 1 (BRF1) destabilizes mRNA	16	0.751185	2.30725	0.000319285	0.00358169	0.00199493	HepG2	mid
450513	Tristetraprolin (TTP) destabilizes mRNA	16	0.759324	2.33225	0.000319285	0.00358169	0.00199493	HepG2	mid
2299718	Condensation of Prophase Chromosomes	17	0.779847	2.44792	0.000321543	0.00358169	0.00199493	HepG2	mid
450604	KSRP destabilizes mRNA	17	0.730589	2.29331	0.000321543	0.00358169	0.00199493	HepG2	mid
1428517	The citric acid (TCA) cycle and respiratory electron transport	134	-0.516916	-2.39624	0.000323729	0.0132377	0.0122575	HuH7	mid
499943	Synthesis and interconversion of nucleotide di- and triphosphates	18	0.77161	2.47234	0.000324149	0.00358169	0.00199493	HepG2	mid
211859	Biological oxidations	142	-0.392742	-1.83885	0.000328731	0.0132377	0.0122575	HuH7	mid
110320	Translesion Synthesis by POLH	19	0.721332	2.34255	0.000329272	0.00358169	0.00199493	HepG2	mid
381119	Unfolded Protein Response (UPR)	71	0.55129	2.28008	0.000332779	0.0435887	0.0402296	HuH7	late
5663205	Infectious disease	352	-0.332714	-1.56859	0.000335046	0.00584655	0.0050492	HepG2	early
70171	Glycolysis	26	0.695856	2.38583	0.000338868	0.081352	0.0715659	HepG2	late
73890	Double-Strand Break Repair	21	0.721207	2.40475	0.000339098	0.00358169	0.00199493	HepG2	mid
194441	Metabolism of non-coding RNA	23	0.739526	2.53901	0.000343879	0.00358169	0.00199493	HepG2	mid
203927	MicroRNA (miRNA) biogenesis	23	0.702013	2.41021	0.000343879	0.00358169	0.00199493	HepG2	mid
191859	snRNP Assembly	23	0.739526	2.53901	0.000343879	0.00358169	0.00199493	HepG2	mid
3214858	RMTs methylate histone arginines	22	0.676698	1.98205	0.000349162	0.0243715	0.0214643	HuH7	early
168325	Viral Messenger RNA Synthesis	27	0.720062	2.58244	0.00036049	0.00358169	0.00199493	HepG2	mid
76071	RNA Polymerase III Transcription Initiation From Type 3 Promoter	29	0.668502	2.44189	0.000369413	0.00358169	0.00199493	HepG2	mid
68962	Activation of the pre-replicative complex	30	0.698731	2.57496	0.000374111	0.00358169	0.00199493	HepG2	mid
112387	Elongation arrest and recovery	31	0.642153	2.38317	0.000381679	0.00358169	0.00199493	HepG2	mid
167287	HIV elongation arrest and recovery	31	0.642153	2.38317	0.000381679	0.00358169	0.00199493	HepG2	mid
180746	Nuclear import of Rev protein	31	0.728515	2.70368	0.000381679	0.00358169	0.00199493	HepG2	mid
167290	Pausing and recovery of HIV elongation	31	0.642153	2.38317	0.000381679	0.00358169	0.00199493	HepG2	mid
165054	Rev-mediated nuclear export of HIV RNA	31	0.728154	2.70234	0.000381679	0.00358169	0.00199493	HepG2	mid
180910	Vpr-mediated nuclear import of PICs	31	0.726673	2.69684	0.000381679	0.00358169	0.00199493	HepG2	mid
446203	Asparagine N-linked glycosylation	117	0.371323	1.67053	0.000382409	0.0435887	0.0402296	HuH7	late
606279	Deposition of new CENPA-containing nucleosomes at the centromere	32	0.732802	2.74343	0.000383142	0.00358169	0.00199493	HepG2	mid
69190	DNA strand elongation	32	0.678243	2.53917	0.000383142	0.00358169	0.00199493	HepG2	mid
1268020	Mitochondrial protein import	32	0.651407	2.43871	0.000383142	0.00358169	0.00199493	HepG2	mid
3301854	Nuclear Pore Complex (NPC) Disassembly	32	0.703952	2.63542	0.000383142	0.00358169	0.00199493	HepG2	mid
774815	Nucleosome assembly	32	0.732802	2.74343	0.000383142	0.00358169	0.00199493	HepG2	mid
535734	Fatty acid, triacylglycerol, and ketone body metabolism	122	0.470358	2.12908	0.000385505	0.0435887	0.0402296	HuH7	late
177243	Interactions of Rev with host cellular proteins	33	0.732229	2.76035	0.000389712	0.00358169	0.00199493	HepG2	mid
912446	Meiotic recombination	33	0.678126	2.5564	0.000389712	0.00358169	0.00199493	HepG2	mid
176033	Interactions of Vpr with host cellular proteins	34	0.704733	2.66932	0.000399521	0.00358169	0.00199493	HepG2	mid
391251	Protein folding	34	0.601413	2.27797	0.000399521	0.00358169	0.00199493	HepG2	mid
749476	RNA Polymerase III Abortive And Retractive Initiation	36	0.611386	2.35398	0.000401445	0.00358169	0.00199493	HepG2	mid
74158	RNA Polymerase III Transcription	36	0.611386	2.35398	0.000401445	0.00358169	0.00199493	HepG2	mid
76046	RNA Polymerase III Transcription Initiation	36	0.611386	2.35398	0.000401445	0.00358169	0.00199493	HepG2	mid
157579	Telomere Maintenance	36	0.565546	2.17748	0.000401445	0.00358169	0.00199493	HepG2	mid
983169	Class I MHC mediated antigen processing & presentation	92	-0.438043	-1.76419	0.000405296	0.00695647	0.00600775	HepG2	early
176187	Activation of ATR in response to replication stress	37	0.644789	2.49702	0.000406835	0.00358169	0.00199493	HepG2	mid
199991	Membrane Trafficking	143	0.441905	2.05222	0.00041632	0.0435887	0.0402296	HuH7	late
167200	Formation of HIV-1 elongation complex containing HIV-1 Tat	42	0.553952	2.21448	0.000429923	0.00358169	0.00199493	HepG2	mid
167169	HIV Transcription Elongation	42	0.553952	2.21448	0.000429923	0.00358169	0.00199493	HepG2	mid
72165	mRNA Splicing - Minor Pathway	42	0.695716	2.78119	0.000429923	0.00358169	0.00199493	HepG2	mid
2980766	Nuclear Envelope Breakdown	42	0.620829	2.48182	0.000429923	0.00358169	0.00199493	HepG2	mid
167246	Tat-mediated elongation of the HIV-1 transcript	42	0.553952	2.21448	0.000429923	0.00358169	0.00199493	HepG2	mid
379724	tRNA Aminoacylation	42	0.573201	2.29143	0.000429923	0.00358169	0.00199493	HepG2	mid
109688	Cleavage of Growing Transcript in the Termination Region	43	0.594112	2.39402	0.000431406	0.00358169	0.00199493	HepG2	mid
167152	Formation of HIV elongation complex in the absence of HIV Tat	43	0.549445	2.21403	0.000431406	0.00358169	0.00199493	HepG2	mid
112382	Formation of RNA Pol II elongation complex	43	0.549445	2.21403	0.000431406	0.00358169	0.00199493	HepG2	mid
76044	Post-Elongation Processing of the Transcript	43	0.594112	2.39402	0.000431406	0.00358169	0.00199493	HepG2	mid
75955	RNA Polymerase II Transcription Elongation	43	0.549445	2.21403	0.000431406	0.00358169	0.00199493	HepG2	mid
73856	RNA Polymerase II Transcription Termination	43	0.594112	2.39402	0.000431406	0.00358169	0.00199493	HepG2	mid
1236978	Cross-presentation of soluble exogenous antigens (endosomes)	46	0.54267	2.21145	0.000447427	0.00358169	0.00199493	HepG2	mid
73937	Transcription-coupled NER (TC-NER)	46	0.505273	2.05906	0.000447427	0.00358169	0.00199493	HepG2	mid
381753	Olfactory Signaling Pathway	342	-0.332944	-1.56613	0.000448984	0.00755984	0.00652883	HepG2	early
5357801	Programmed Cell Death	153	0.407814	1.73754	0.000449775	0.0294322	0.0259212	HuH7	early
211733	Regulation of activated PAK-2p34 by proteasome mediated degradation	48	0.617954	2.54081	0.000453721	0.00358169	0.00199493	HepG2	mid
166658	Complement cascade	35	-0.553983	-1.87804	0.00045489	0.00755984	0.00652883	HepG2	early
69017	CDK-mediated phosphorylation and removal of Cdc6	49	0.622982	2.58018	0.000455373	0.00358169	0.00199493	HepG2	mid
169911	Regulation of Apoptosis	49	0.607986	2.51808	0.000455373	0.00358169	0.00199493	HepG2	mid
350562	Regulation of ornithine decarboxylase (ODC)	49	0.582128	2.41098	0.000455373	0.00358169	0.00199493	HepG2	mid
75815	Ubiquitin-dependent degradation of Cyclin D	49	0.615542	2.54937	0.000455373	0.00358169	0.00199493	HepG2	mid
69229	Ubiquitin-dependent degradation of Cyclin D1	49	0.615542	2.54937	0.000455373	0.00358169	0.00199493	HepG2	mid
349425	Autodegradation of the E3 ubiquitin ligase COP1	50	0.597573	2.48434	0.000455996	0.00358169	0.00199493	HepG2	mid
72695	Formation of the ternary complex, and subsequently, the 43S complex	50	0.755713	3.1418	0.000455996	0.00358169	0.00199493	HepG2	mid
180534	Vpu mediated degradation of CD4	50	0.582088	2.41997	0.000455996	0.00358169	0.00199493	HepG2	mid
163210	Formation of ATP by chemiosmotic coupling	18	-0.735591	-2.22075	0.000460193	0.0178453	0.0165239	HuH7	mid
69481	G2/M Checkpoints	51	0.65806	2.75117	0.000462107	0.00358169	0.00199493	HepG2	mid
73885	Nucleotide Excision Repair	51	0.513256	2.14578	0.000462107	0.00358169	0.00199493	HepG2	mid
69610	p53-Independent DNA Damage Response	51	0.619181	2.58863	0.000462107	0.00358169	0.00199493	HepG2	mid
69613	p53-Independent G1/S DNA damage checkpoint	51	0.619181	2.58863	0.000462107	0.00358169	0.00199493	HepG2	mid
187577	SCF(Skp2)-mediated degradation of p27/p21	51	0.664865	2.77962	0.000462107	0.00358169	0.00199493	HepG2	mid
69541	Stabilization of p53	51	0.603743	2.52409	0.000462107	0.00358169	0.00199493	HepG2	mid
69601	Ubiquitin Mediated Degradation of Phosphorylated Cdc25A	51	0.619181	2.58863	0.000462107	0.00358169	0.00199493	HepG2	mid
983168	Antigen processing: Ubiquitination & Proteasome degradation	52	0.602556	2.52819	0.000464684	0.00358169	0.00199493	HepG2	mid
180585	Vif-mediated degradation of APOBEC3G	52	0.581396	2.43941	0.000464684	0.00358169	0.00199493	HepG2	mid
4641257	degradation of AXIN	53	0.585317	2.47117	0.000468604	0.00358169	0.00199493	HepG2	mid
174113	SCF-beta-TrCP mediated degradation of Emi1	53	0.597912	2.52435	0.000468604	0.00358169	0.00199493	HepG2	mid
5578749	Transcriptional regulation by small RNAs	53	0.686106	2.8967	0.000468604	0.00358169	0.00199493	HepG2	mid
425366	Transport of glucose and other sugars, bile salts and organic acids, metal ions and amine compounds	93	-0.44725	-1.71164	0.000471865	0.00358169	0.00199493	HepG2	mid
5653656	Vesicle-mediated transport	181	0.354365	1.69994	0.000474383	0.0440954	0.0406973	HuH7	late
450408	AUF1 (hnRNP D0) destabilizes mRNA	54	0.615776	2.60277	0.000474834	0.00358169	0.00199493	HepG2	mid
5387390	Hh mutants abrogate ligand secretion	54	0.546354	2.30933	0.000474834	0.00358169	0.00199493	HepG2	mid
5362768	Hh mutants that don't undergo autocatalytic processing are degraded by ERAD	54	0.546354	2.30933	0.000474834	0.00358169	0.00199493	HepG2	mid
427413	NoRC negatively regulates rRNA expression	54	0.563925	2.3836	0.000474834	0.00358169	0.00199493	HepG2	mid
69563	p53-Dependent G1 DNA Damage Response	54	0.60354	2.55105	0.000474834	0.00358169	0.00199493	HepG2	mid
69580	p53-Dependent G1/S DNA damage checkpoint	54	0.60354	2.55105	0.000474834	0.00358169	0.00199493	HepG2	mid
3371453	Regulation of HSF1-mediated heat shock response	54	0.660809	2.79311	0.000474834	0.00358169	0.00199493	HepG2	mid
4641258	degradation of DVL	55	0.557191	2.36591	0.000477099	0.00358169	0.00199493	HepG2	mid
5628897	TP53 Regulates Metabolic Genes	55	0.455449	1.9339	0.000477099	0.00358169	0.00199493	HepG2	mid
3700989	Transcriptional Regulation by TP53	55	0.455449	1.9339	0.000477099	0.00358169	0.00199493	HepG2	mid
70326	Glucose metabolism	71	0.56175	2.40773	0.000477783	0.081352	0.0715659	HepG2	late
170834	Signaling by TGF-beta Receptor Complex	71	0.458453	1.96499	0.000477783	0.081352	0.0715659	HepG2	late
977606	Regulation of Complement cascade	23	-0.664249	-2.13607	0.000479846	0.0178863	0.0165619	HuH7	mid
4608870	Asymmetric localization of PCP proteins	57	0.553205	2.37341	0.000479846	0.00358169	0.00199493	HepG2	mid
68827	CDT1 association with the CDC6:ORC:origin complex	57	0.61462	2.6369	0.000479846	0.00358169	0.00199493	HepG2	mid
69615	G1/S DNA Damage Checkpoints	57	0.610834	2.62065	0.000479846	0.00358169	0.00199493	HepG2	mid
5250941	Negative epigenetic regulation of rRNA expression	57	0.567959	2.4367	0.000479846	0.00358169	0.00199493	HepG2	mid
72702	Ribosomal scanning and start codon recognition	57	0.724932	3.11016	0.000479846	0.00358169	0.00199493	HepG2	mid
72649	Translation initiation complex formation	57	0.732928	3.14447	0.000479846	0.00358169	0.00199493	HepG2	mid
5607761	Dectin-1 mediated noncanonical NF-kB signaling	56	0.597746	2.55182	0.000480769	0.00358169	0.00199493	HepG2	mid
72662	Activation of the mRNA upon binding of the cap-binding complex and eIFs, and subsequent binding to 43S	58	0.71504	3.08097	0.000483793	0.00358169	0.00199493	HepG2	mid
69656	Cyclin A:Cdk2-associated events at S phase entry	58	0.627439	2.70352	0.000483793	0.00358169	0.00199493	HepG2	mid
5610783	Degradation of GLI2 by the proteasome	58	0.557006	2.40003	0.000483793	0.00358169	0.00199493	HepG2	mid
5610785	GLI3 is processed to GLI3R by the proteasome	58	0.558585	2.40683	0.000483793	0.00358169	0.00199493	HepG2	mid
948021	Transport to the Golgi and subsequent modification	36	-0.566734	-2.04732	0.000495417	0.0178863	0.0165619	HuH7	mid
174084	Autodegradation of Cdh1 by Cdh1:APC/C	59	0.58653	2.52415	0.000496278	0.00358169	0.00199493	HepG2	mid
1834949	Cytosolic sensors of pathogen-associated DNA	59	0.552944	2.37961	0.000496278	0.00358169	0.00199493	HepG2	mid
5610780	Degradation of GLI1 by the proteasome	59	0.557351	2.39857	0.000496278	0.00358169	0.00199493	HepG2	mid
69202	Cyclin E associated events during G1/S transition	60	0.652526	2.81794	0.000498504	0.00358169	0.00199493	HepG2	mid
5358346	Hedgehog ligand biogenesis	61	0.504657	2.19178	0.000501002	0.00358169	0.00199493	HepG2	mid
174154	APC/C:Cdc20 mediated degradation of Securin	63	0.571304	2.50287	0.000505051	0.00358169	0.00199493	HepG2	mid
68867	Assembly of the pre-replicative complex	63	0.636415	2.78812	0.000505051	0.00358169	0.00199493	HepG2	mid
1236974	ER-Phagosome pathway	63	0.510118	2.23481	0.000505051	0.00358169	0.00199493	HepG2	mid
380259	Loss of Nlp from mitotic centrosomes	63	0.597755	2.61875	0.000505051	0.00358169	0.00199493	HepG2	mid
380284	Loss of proteins required for interphase microtubule organization from the centrosome	63	0.597755	2.61875	0.000505051	0.00358169	0.00199493	HepG2	mid
674695	RNA Polymerase II Pre-transcription Events	63	0.518659	2.27223	0.000505051	0.00358169	0.00199493	HepG2	mid
1169091	Activation of NF-kappaB in B cells	64	0.561814	2.46638	0.000509165	0.00358169	0.00199493	HepG2	mid
73886	Chromosome Maintenance	64	0.629057	2.76157	0.000509165	0.00358169	0.00199493	HepG2	mid
1500620	Meiosis	64	0.471355	2.06926	0.000509165	0.00358169	0.00199493	HepG2	mid
1169410	Antiviral mechanism by IFN-stimulated genes	65	0.535506	2.3573	0.000517331	0.00358169	0.00199493	HepG2	mid
195253	Degradation of beta-catenin by the destruction complex	65	0.549242	2.41776	0.000517331	0.00358169	0.00199493	HepG2	mid
1169408	ISG15 antiviral mechanism	65	0.535506	2.3573	0.000517331	0.00358169	0.00199493	HepG2	mid
167172	Transcription of the HIV genome	65	0.522173	2.29861	0.000517331	0.00358169	0.00199493	HepG2	mid
72737	Cap-dependent Translation Initiation	113	-0.404744	-1.68338	0.000524866	0.00845437	0.00730137	HepG2	early
72613	Eukaryotic Translation Initiation	113	-0.404744	-1.68338	0.000524866	0.00845437	0.00730137	HepG2	early
174184	Cdc20:Phospho-APC/C mediated degradation of Cyclin A	66	0.576369	2.54144	0.000524934	0.00358169	0.00199493	HepG2	mid
504046	RNA Polymerase I, RNA Polymerase III, and Mitochondrial Transcription	66	0.552915	2.43803	0.000524934	0.00358169	0.00199493	HepG2	mid
179419	APC:Cdc20 mediated degradation of cell cycle proteins prior to satisfation of the cell cycle checkpoint	67	0.574248	2.53776	0.000528262	0.00358169	0.00199493	HepG2	mid
68875	Mitotic Prophase	67	0.596615	2.63661	0.000528262	0.00358169	0.00199493	HepG2	mid
68949	Orc1 removal from chromatin	67	0.625431	2.76395	0.000528262	0.00358169	0.00199493	HepG2	mid
69052	Switching of origins to a post-replicative state	67	0.625431	2.76395	0.000528262	0.00358169	0.00199493	HepG2	mid
176409	APC/C:Cdc20 mediated degradation of mitotic proteins	69	0.576615	2.56587	0.000528541	0.00358169	0.00199493	HepG2	mid
174178	APC/C:Cdh1 mediated degradation of Cdc20 and other APC/C:Cdh1 targeted proteins in late mitosis/early G1	68	0.559317	2.4793	0.000528541	0.00358169	0.00199493	HepG2	mid
2559580	Oxidative Stress Induced Senescence	68	0.458169	2.03094	0.000528541	0.00358169	0.00199493	HepG2	mid
69304	Regulation of DNA replication	69	0.624757	2.7801	0.000528541	0.00358169	0.00199493	HepG2	mid
69300	Removal of licensing factors from origins	69	0.624757	2.7801	0.000528541	0.00358169	0.00199493	HepG2	mid
176814	Activation of APC/C and APC/C:Cdc20 mediated degradation of mitotic proteins	70	0.579548	2.58393	0.000537057	0.00358169	0.00199493	HepG2	mid
380287	Centrosome maturation	70	0.574046	2.5594	0.000537057	0.00358169	0.00199493	HepG2	mid
380270	Recruitment of mitotic centrosome proteins and complexes	70	0.574046	2.5594	0.000537057	0.00358169	0.00199493	HepG2	mid
3371556	Cellular response to heat stress	72	0.548185	2.45936	0.000538793	0.00358169	0.00199493	HepG2	mid
170834	Signaling by TGF-beta Receptor Complex	71	0.441626	1.97418	0.000539665	0.00358169	0.00199493	HepG2	mid
212165	Epigenetic regulation of gene expression	73	0.559024	2.51682	0.000543478	0.00358169	0.00199493	HepG2	mid
3108232	SUMO E3 ligases SUMOylate target proteins	73	0.584529	2.63164	0.000543478	0.00358169	0.00199493	HepG2	mid
3108214	SUMOylation of DNA damage response and repair proteins	73	0.584529	2.63164	0.000543478	0.00358169	0.00199493	HepG2	mid
176408	Regulation of APC/C activators between G1/S and early anaphase	74	0.565308	2.5553	0.000546747	0.00358169	0.00199493	HepG2	mid
611105	Respiratory electron transport	74	0.501392	2.26639	0.000546747	0.00358169	0.00199493	HepG2	mid
4420097	VEGFA-VEGFR2 Pathway	91	0.485846	2.17079	0.000548246	0.081352	0.0715659	HepG2	late
1236975	Antigen processing-Cross presentation	76	0.486969	2.21574	0.000550358	0.00358169	0.00199493	HepG2	mid
5610787	Hedgehog 'off' state	77	0.452797	2.06448	0.000562114	0.00358169	0.00199493	HepG2	mid
15869	Metabolism of nucleotides	77	0.529126	2.41249	0.000562114	0.00358169	0.00199493	HepG2	mid
195253	Degradation of beta-catenin by the destruction complex	65	-0.463492	-1.76803	0.000562746	0.0089272	0.00770971	HepG2	early
211000	Regulatory RNA pathways	80	0.520832	2.40041	0.000564972	0.00358169	0.00199493	HepG2	mid
174143	APC/C-mediated degradation of cell cycle proteins	79	0.5713	2.61846	0.000569152	0.00358169	0.00199493	HepG2	mid
453276	Regulation of mitotic cell cycle	79	0.5713	2.61846	0.000569152	0.00358169	0.00199493	HepG2	mid
1660662	Glycosphingolipid metabolism	37	0.547839	1.97669	0.000569638	0.0440954	0.0406973	HuH7	late
69002	DNA Replication Pre-Initiation	78	0.632145	2.88915	0.000570125	0.00358169	0.00199493	HepG2	mid
5632684	Hedgehog 'on' state	78	0.471951	2.157	0.000570125	0.00358169	0.00199493	HepG2	mid
68874	M/G1 Transition	78	0.632145	2.88915	0.000570125	0.00358169	0.00199493	HepG2	mid
2565942	Regulation of PLK1 Activity at G2/M Transition	81	0.586655	2.70752	0.000570125	0.00358169	0.00199493	HepG2	mid
2990846	SUMOylation	78	0.580745	2.65423	0.000570125	0.00358169	0.00199493	HepG2	mid
194138	Signaling by VEGF	99	0.497131	2.25928	0.000572738	0.081352	0.0715659	HepG2	late
5389840	Mitochondrial translation elongation	82	0.657018	3.04145	0.000574713	0.00358169	0.00199493	HepG2	mid
5368286	Mitochondrial translation initiation	82	0.643633	2.97949	0.000574713	0.00358169	0.00199493	HepG2	mid
5419276	Mitochondrial translation termination	82	0.651867	3.01761	0.000574713	0.00358169	0.00199493	HepG2	mid
71387	Metabolism of carbohydrates	246	0.330672	1.64387	0.000579374	0.0440954	0.0406973	HuH7	late
192823	Viral mRNA Translation	83	0.792413	3.67836	0.000581395	0.00358169	0.00199493	HepG2	mid
917937	Iron uptake and transport	42	0.519439	1.92176	0.000589623	0.0440954	0.0406973	HuH7	late
75035	Chk1/Chk2(Cds1) mediated inactivation of Cyclin B:Cdk1 complex	12	0.76258	2.15648	0.000594884	0.00358169	0.00199493	HepG2	mid
72764	Eukaryotic Translation Termination	85	0.780315	3.63153	0.000598444	0.00358169	0.00199493	HepG2	mid
156902	Peptide chain elongation	85	0.789735	3.67537	0.000598444	0.00358169	0.00199493	HepG2	mid
450531	Regulation of mRNA stability by proteins that bind AU-rich elements	85	0.623097	2.89985	0.000598444	0.00358169	0.00199493	HepG2	mid
69205	G1/S-Specific Transcription	13	0.785303	2.27118	0.000602773	0.00358169	0.00199493	HepG2	mid
209543	p75NTR recruits signalling complexes	13	0.747395	2.16155	0.000602773	0.00358169	0.00199493	HepG2	mid
109581	Apoptosis	150	0.394547	1.67275	0.000605235	0.0372754	0.0328289	HuH7	early
71291	Metabolism of amino acids and derivatives	186	-0.364867	-1.61788	0.000607017	0.00948577	0.00819211	HepG2	early
156842	Eukaryotic Translation Elongation	88	0.784882	3.6742	0.000623441	0.00358169	0.00199493	HepG2	mid
5368287	Mitochondrial translation	88	0.645981	3.02398	0.000623441	0.00358169	0.00199493	HepG2	mid
5620912	Anchoring of the basal body to the plasma membrane	89	0.534856	2.51039	0.000629723	0.00358169	0.00199493	HepG2	mid
975956	Nonsense Mediated Decay (NMD) independent of the Exon Junction Complex (EJC)	90	0.772027	3.63618	0.000631313	0.00358169	0.00199493	HepG2	mid
1638091	Heparan sulfate/heparin (HS-GAG) metabolism	49	0.462299	1.90096	0.000634719	0.00977281	0.00844	HepG2	early
2500257	Resolution of Sister Chromatid Cohesion	91	0.661868	3.12487	0.000638162	0.00358169	0.00199493	HepG2	mid
983169	Class I MHC mediated antigen processing & presentation	92	0.427348	2.02319	0.000645161	0.00358169	0.00199493	HepG2	mid
2559583	Cellular Senescence	123	0.382815	1.79648	0.000649773	0.081352	0.0715659	HepG2	late
73780	RNA Polymerase III Chain Elongation	19	0.685477	2.22611	0.000658545	0.00358169	0.00199493	HepG2	mid
73980	RNA Polymerase III Transcription Termination	19	0.685477	2.22611	0.000658545	0.00358169	0.00199493	HepG2	mid
5607764	CLEC7A (Dectin-1) signaling	94	0.41915	1.98844	0.000665779	0.00358169	0.00199493	HepG2	mid
69239	Synthesis of DNA	94	0.624523	2.96273	0.000665779	0.00358169	0.00199493	HepG2	mid
2262749	Cellular response to hypoxia	25	0.616254	2.0856	0.000674992	0.081352	0.0715659	HepG2	late
1234174	Regulation of Hypoxia-inducible Factor (HIF) by oxygen	25	0.616254	2.0856	0.000674992	0.081352	0.0715659	HepG2	late
72689	Formation of a pool of free 40S subunits	95	0.770314	3.65754	0.000679348	0.00358169	0.00199493	HepG2	mid
163200	Respiratory electron transport, ATP synthesis by chemiosmotic coupling, and heat production by uncoupling proteins.	97	0.43913	2.09103	0.000684932	0.00358169	0.00199493	HepG2	mid
69306	DNA Replication	99	0.62768	2.99785	0.000698812	0.00358169	0.00199493	HepG2	mid
68877	Mitotic Prometaphase	99	0.669632	3.19821	0.000698812	0.00358169	0.00199493	HepG2	mid
70263	Gluconeogenesis	30	0.636549	2.26	0.000699301	0.081352	0.0715659	HepG2	late
2262749	Cellular response to hypoxia	25	0.622135	2.18698	0.000700035	0.00358169	0.00199493	HepG2	mid
1234174	Regulation of Hypoxia-inducible Factor (HIF) by oxygen	25	0.622135	2.18698	0.000700035	0.00358169	0.00199493	HepG2	mid
69206	G1/S Transition	100	0.652614	3.12559	0.000701262	0.00358169	0.00199493	HepG2	mid
5663220	RHO GTPases Activate Formins	100	0.63295	3.03141	0.000701262	0.00358169	0.00199493	HepG2	mid
2426168	Activation of gene expression by SREBF (SREBP)	25	-0.610244	-1.95524	0.000708717	0.0401252	0.0353387	HuH7	early
4641258	degradation of DVL	55	-0.483691	-1.79289	0.00071736	0.0108852	0.00940065	HepG2	early
157279	3' -UTR-mediated translational regulation	105	0.752941	3.64203	0.00071736	0.00358169	0.00199493	HepG2	mid
156827	L13a-mediated translational silencing of Ceruloplasmin expression	105	0.752941	3.64203	0.00071736	0.00358169	0.00199493	HepG2	mid
5668599	RHO GTPases Activate NADPH Oxidases	11	0.778408	1.92714	0.000719166	0.0250989	0.0232404	HuH7	mid
72706	GTP hydrolysis and joining of the 60S ribosomal subunit	106	0.750253	3.62996	0.000720981	0.00358169	0.00199493	HepG2	mid
975957	Nonsense Mediated Decay (NMD) enhanced by the Exon Junction Complex (EJC)	106	0.740179	3.58121	0.000720981	0.00358169	0.00199493	HepG2	mid
927802	Nonsense-Mediated Decay (NMD)	106	0.740179	3.58121	0.000720981	0.00358169	0.00199493	HepG2	mid
389957	Prefoldin mediated transfer of substrate to CCT/TriC	27	0.629672	2.25826	0.000720981	0.00358169	0.00199493	HepG2	mid
73857	RNA Polymerase II Transcription	106	0.547096	2.64702	0.000720981	0.00358169	0.00199493	HepG2	mid
76066	RNA Polymerase III Transcription Initiation From Type 2 Promoter	27	0.601571	2.15748	0.000720981	0.00358169	0.00199493	HepG2	mid
1799339	SRP-dependent cotranslational protein targeting to membrane	106	0.705293	3.41242	0.000720981	0.00358169	0.00199493	HepG2	mid
156590	Glutathione conjugation	30	-0.588135	-1.97624	0.000728155	0.0401252	0.0353387	HuH7	early
389958	Cooperation of Prefoldin and TriC/CCT in actin and tubulin folding	28	0.614664	2.22207	0.000734214	0.00358169	0.00199493	HepG2	mid
113510	E2F mediated regulation of DNA replication	28	0.657893	2.37835	0.000734214	0.00358169	0.00199493	HepG2	mid
76061	RNA Polymerase III Transcription Initiation From Type 1 Promoter	28	0.601076	2.17295	0.000734214	0.00358169	0.00199493	HepG2	mid
2173796	SMAD2/SMAD3:SMAD4 heterotrimer regulates transcription	28	0.591778	2.13934	0.000734214	0.00358169	0.00199493	HepG2	mid
72202	Transport of Mature Transcript to Cytoplasm	28	0.570147	2.06114	0.000734214	0.00358169	0.00199493	HepG2	mid
69275	G2/M Transition	108	0.563794	2.73326	0.00073692	0.00358169	0.00199493	HepG2	mid
390466	Chaperonin-mediated protein folding	29	0.608528	2.22282	0.000738825	0.00358169	0.00199493	HepG2	mid
72086	mRNA Capping	29	0.559953	2.04538	0.000738825	0.00358169	0.00199493	HepG2	mid
170822	Regulation of Glucokinase by Glucokinase Regulatory Protein	29	0.653568	2.38734	0.000738825	0.00358169	0.00199493	HepG2	mid
532668	N-glycan trimming in the ER and Calnexin/Calreticulin cycle	13	0.727194	1.97051	0.00073928	0.0459231	0.0423841	HuH7	late
5358351	Signaling by Hedgehog	109	0.370893	1.7978	0.000744048	0.00358169	0.00199493	HepG2	mid
168273	Influenza Viral RNA Transcription and Replication	110	0.751518	3.65029	0.000746826	0.00358169	0.00199493	HepG2	mid
453274	Mitotic G2-G2/M phases	110	0.561156	2.72566	0.000746826	0.00358169	0.00199493	HepG2	mid
69231	Cyclin D associated events in G1	30	0.592195	2.18236	0.000748223	0.00358169	0.00199493	HepG2	mid
69236	G1 Phase	30	0.592195	2.18236	0.000748223	0.00358169	0.00199493	HepG2	mid
2559585	Oncogene Induced Senescence	30	0.581277	2.14212	0.000748223	0.00358169	0.00199493	HepG2	mid
167238	Pausing and recovery of Tat-mediated HIV elongation	30	0.649655	2.39411	0.000748223	0.00358169	0.00199493	HepG2	mid
73772	RNA Polymerase I Promoter Escape	30	0.546217	2.01292	0.000748223	0.00358169	0.00199493	HepG2	mid
167243	Tat-mediated HIV elongation arrest and recovery	30	0.649655	2.39411	0.000748223	0.00358169	0.00199493	HepG2	mid
3858494	beta-catenin independent WNT signaling	112	0.330263	1.60882	0.000749625	0.00358169	0.00199493	HepG2	mid
72737	Cap-dependent Translation Initiation	113	0.735617	3.59014	0.000750751	0.00358169	0.00199493	HepG2	mid
72613	Eukaryotic Translation Initiation	113	0.735617	3.59014	0.000750751	0.00358169	0.00199493	HepG2	mid
73933	Resolution of Abasic Sites (AP sites)	31	0.552715	2.05124	0.000763359	0.00358169	0.00199493	HepG2	mid
73762	RNA Polymerase I Transcription Initiation	31	0.543171	2.01582	0.000763359	0.00358169	0.00199493	HepG2	mid
73863	RNA Polymerase I Transcription Termination	31	0.561486	2.08379	0.000763359	0.00358169	0.00199493	HepG2	mid
168255	Influenza Life Cycle	114	0.752005	3.67253	0.000763942	0.00358169	0.00199493	HepG2	mid
72172	mRNA Splicing	114	0.64854	3.16725	0.000763942	0.00358169	0.00199493	HepG2	mid
72163	mRNA Splicing - Major Pathway	114	0.64854	3.16725	0.000763942	0.00358169	0.00199493	HepG2	mid
73884	Base Excision Repair	32	0.561974	2.10389	0.000766284	0.00358169	0.00199493	HepG2	mid
73854	RNA Polymerase I Promoter Clearance	32	0.527499	1.97482	0.000766284	0.00358169	0.00199493	HepG2	mid
2173789	TGF-beta receptor signaling activates SMADs	32	0.570813	2.13698	0.000766284	0.00358169	0.00199493	HepG2	mid
113418	Formation of the Early Elongation Complex	33	0.534167	2.0137	0.000779423	0.00361087	0.00201118	HepG2	mid
167158	Formation of the HIV-1 Early Elongation Complex	33	0.534167	2.0137	0.000779423	0.00361087	0.00201118	HepG2	mid
69242	S Phase	116	0.614211	3.00011	0.000791139	0.00361509	0.00201353	HepG2	mid
72187	mRNA 3'-end processing	34	0.561	2.1249	0.000799041	0.00361509	0.00201353	HepG2	mid
112296	Post-Elongation Processing of Intron-Containing pre-mRNA	34	0.561	2.1249	0.000799041	0.00361509	0.00201353	HepG2	mid
73864	RNA Polymerase I Transcription	34	0.552988	2.09455	0.000799041	0.00361509	0.00201353	HepG2	mid
168254	Influenza Infection	119	0.739123	3.63326	0.000801925	0.00361509	0.00201353	HepG2	mid
2024096	HS-GAG degradation	21	0.620612	2.04398	0.000804074	0.0120266	0.0103865	HepG2	early
5621481	C-type lectin receptors (CLRs)	118	0.377995	1.85192	0.000804505	0.00361509	0.00201353	HepG2	mid
72203	Processing of Capped Intron-Containing Pre-mRNA	118	0.639515	3.1332	0.000804505	0.00361509	0.00201353	HepG2	mid
77387	Insulin receptor recycling	26	0.579135	1.90633	0.000805585	0.0459231	0.0423841	HuH7	late
432722	Golgi Associated Vesicle Biogenesis	27	0.57362	1.90704	0.000812348	0.0459231	0.0423841	HuH7	late
917977	Transferrin endocytosis and recycling	28	0.571427	1.9203	0.000814332	0.0459231	0.0423841	HuH7	late
69620	Cell Cycle Checkpoints	122	0.599042	2.95445	0.000820345	0.00366008	0.00203859	HepG2	mid
2559583	Cellular Senescence	123	0.395589	1.95233	0.0008285	0.00366008	0.00203859	HepG2	mid
162599	Late Phase of HIV Life Cycle	123	0.555648	2.74226	0.0008285	0.00366008	0.00203859	HepG2	mid
453279	Mitotic G1-G1/S phases	123	0.638601	3.15166	0.0008285	0.00366008	0.00203859	HepG2	mid
162909	Host Interactions of HIV factors	125	0.547758	2.70882	0.00083682	0.00368131	0.00205041	HepG2	mid
375280	Amine ligand-binding receptors	35	0.589181	1.95881	0.000841043	0.0284055	0.0263022	HuH7	mid
977606	Regulation of Complement cascade	23	-0.628502	-1.86544	0.000845785	0.00370518	0.00206371	HepG2	mid
68886	M Phase	223	0.347982	1.54915	0.000861203	0.0447278	0.0393923	HuH7	early
167161	HIV Transcription Initiation	44	0.502729	2.03486	0.000869565	0.00371606	0.00206977	HepG2	mid
167162	RNA Polymerase II HIV Promoter Escape	44	0.502729	2.03486	0.000869565	0.00371606	0.00206977	HepG2	mid
73776	RNA Polymerase II Promoter Escape	44	0.502729	2.03486	0.000869565	0.00371606	0.00206977	HepG2	mid
75953	RNA Polymerase II Transcription Initiation	44	0.502729	2.03486	0.000869565	0.00371606	0.00206977	HepG2	mid
76042	RNA Polymerase II Transcription Initiation And Promoter Clearance	44	0.502729	2.03486	0.000869565	0.00371606	0.00206977	HepG2	mid
73779	RNA Polymerase II Transcription Pre-Initiation And Promoter Opening	44	0.502729	2.03486	0.000869565	0.00371606	0.00206977	HepG2	mid
2514853	Condensation of Prometaphase Chromosomes	11	0.764441	2.10205	0.000883392	0.0037598	0.00209413	HepG2	mid
421837	Clathrin derived vesicle budding	42	0.508564	1.88152	0.000884434	0.0459231	0.0423841	HuH7	late
199992	trans-Golgi Network Vesicle Budding	42	0.508564	1.88152	0.000884434	0.0459231	0.0423841	HuH7	late
71406	Pyruvate metabolism and Citric Acid (TCA) cycle	41	-0.518493	-1.82043	0.000888099	0.0130963	0.0113103	HepG2	early
162587	HIV Life Cycle	133	0.556868	2.77358	0.000903342	0.00381563	0.00212523	HepG2	mid
1428517	The citric acid (TCA) cycle and respiratory electron transport	134	0.381384	1.90001	0.000906618	0.00381563	0.00212523	HepG2	mid
429914	Deadenylation-dependent mRNA decay	48	0.496253	2.04042	0.000907441	0.00381563	0.00212523	HepG2	mid
380108	Chemokine receptors bind chemokines	50	0.479136	1.84521	0.000921093	0.0459231	0.0423841	HuH7	late
1445148	Translocation of GLUT4 to the plasma membrane	52	0.459035	1.92601	0.000929368	0.00388391	0.00216326	HepG2	mid
73894	DNA Repair	141	0.550176	2.77392	0.000931099	0.00388391	0.00216326	HepG2	mid
977606	Regulation of Complement cascade	23	-0.627689	-1.96584	0.000933053	0.0447278	0.0393923	HuH7	early
168254	Influenza Infection	119	-0.35906	-1.63712	0.00093985	0.029494	0.0273101	HuH7	mid
535734	Fatty acid, triacylglycerol, and ketone body metabolism	122	-0.358284	-1.63817	0.00094697	0.029494	0.0273101	HuH7	mid
199991	Membrane Trafficking	143	0.310309	1.57036	0.00094697	0.00391888	0.00218274	HepG2	mid
72766	Translation	143	0.662052	3.3504	0.00094697	0.00391888	0.00218274	HepG2	mid
69239	Synthesis of DNA	94	0.442539	1.74681	0.000955414	0.0447278	0.0393923	HuH7	early
69473	G2/M DNA damage checkpoint	16	0.729635	2.24106	0.000957854	0.00394832	0.00219914	HepG2	mid
375276	Peptide ligand-binding receptors	180	-0.374046	-1.54389	0.000977623	0.0039543	0.00220246	HepG2	mid
166658	Complement cascade	35	-0.532096	-1.85527	0.00098256	0.0447278	0.0393923	HuH7	early
166658	Complement cascade	35	-0.52852	-1.89669	0.00098595	0.029494	0.0273101	HuH7	mid
140877	Formation of Fibrin Clot (Clotting Cascade)	35	-0.554854	-1.9912	0.00098595	0.029494	0.0273101	HuH7	mid
191273	Cholesterol biosynthesis	23	-0.623454	-1.85045	0.000986749	0.0039543	0.00220246	HepG2	mid
109581	Apoptosis	150	0.420789	2.1436	0.00100908	0.0039543	0.00220246	HepG2	mid
112314	Neurotransmitter Receptor Binding And Downstream Transmission In The Postsynaptic Cell	133	-0.406316	-1.62697	0.0010118	0.0039543	0.00220246	HepG2	mid
389960	Formation of tubulin folding intermediates by CCT/TriC	21	0.627859	2.09349	0.00101729	0.0039543	0.00220246	HepG2	mid
1538133	G0 and Early G1	21	0.634479	2.11556	0.00101729	0.0039543	0.00220246	HepG2	mid
69186	Lagging Strand Synthesis	21	0.623732	2.07973	0.00101729	0.0039543	0.00220246	HepG2	mid
983189	Kinesins	22	0.613186	2.07928	0.0010218	0.0039543	0.00220246	HepG2	mid
212300	PRC2 methylates histones and DNA	22	0.652131	2.21134	0.0010218	0.0039543	0.00220246	HepG2	mid
3214858	RMTs methylate histone arginines	22	0.62323	2.11333	0.0010218	0.0039543	0.00220246	HepG2	mid
2467813	Separation of Sister Chromatids	151	0.61668	3.13986	0.00102249	0.0039543	0.00220246	HepG2	mid
167242	Abortive elongation of HIV-1 transcript in the absence of Tat	23	0.681081	2.33835	0.00103164	0.0039543	0.00220246	HepG2	mid
179409	APC-Cdc20 mediated degradation of Nek2A	23	0.600743	2.06252	0.00103164	0.0039543	0.00220246	HepG2	mid
112297	Post-Elongation Processing of Intronless pre-mRNA	23	0.658098	2.25944	0.00103164	0.0039543	0.00220246	HepG2	mid
75067	Processing of Capped Intronless Pre-mRNA	23	0.658098	2.25944	0.00103164	0.0039543	0.00220246	HepG2	mid
174417	Telomere C-strand (Lagging Strand) Synthesis	23	0.621419	2.13351	0.00103164	0.0039543	0.00220246	HepG2	mid
5357801	Programmed Cell Death	153	0.422731	2.1572	0.00103199	0.0039543	0.00220246	HepG2	mid
379716	Cytosolic tRNA aminoacylation	24	0.642033	2.23633	0.00103484	0.0039543	0.00220246	HepG2	mid
419524	Fanconi Anemia pathway	24	0.614689	2.14109	0.00103484	0.0039543	0.00220246	HepG2	mid
159236	Transport of Mature mRNA derived from an Intron-Containing Transcript	24	0.569706	1.9844	0.00103484	0.0039543	0.00220246	HepG2	mid
180786	Extension of Telomeres	25	0.598079	2.10242	0.00105005	0.00399784	0.00222671	HepG2	mid
74159	Transcription	156	0.559959	2.85472	0.00106383	0.00400828	0.00223253	HepG2	mid
2555396	Mitotic Metaphase and Anaphase	160	0.624424	3.20009	0.00107181	0.00400828	0.00223253	HepG2	mid
5617833	Assembly of the primary cilium	161	0.386366	1.9825	0.00107411	0.00400828	0.00223253	HepG2	mid
70326	Glucose metabolism	71	0.403491	1.8037	0.00107933	0.00400828	0.00223253	HepG2	mid
453279	Mitotic G1-G1/S phases	123	0.403971	1.66507	0.00108025	0.0453387	0.0399303	HuH7	early
2559586	DNA Damage/Telomere Stress Induced Senescence	27	0.558839	2.00423	0.00108147	0.00400828	0.00223253	HepG2	mid
77075	RNA Pol II CTD phosphorylation and interaction with CE	27	0.546923	1.96149	0.00108147	0.00400828	0.00223253	HepG2	mid
167160	RNA Pol II CTD phosphorylation and interaction with CE	27	0.546923	1.96149	0.00108147	0.00400828	0.00223253	HepG2	mid
69620	Cell Cycle Checkpoints	122	0.410003	1.68738	0.00108259	0.0453387	0.0399303	HuH7	early
68882	Mitotic Anaphase	159	0.623446	3.19051	0.00108342	0.00400828	0.00223253	HepG2	mid
1971475	A tetrasaccharide linker sequence is required for GAG synthesis	25	0.551159	1.91105	0.00110619	0.0160859	0.0138921	HepG2	early
68867	Assembly of the pre-replicative complex	63	0.476237	1.75466	0.00113636	0.0457605	0.0403018	HuH7	early
71403	Citric acid cycle (TCA cycle)	19	-0.650427	-1.91052	0.00113932	0.0163407	0.0141122	HepG2	early
162906	HIV Infection	214	-0.345483	-1.55633	0.00119832	0.0169546	0.0146424	HepG2	early
111447	Activation of BAD and translocation to mitochondria	13	0.719209	2.08003	0.00120555	0.00444439	0.00247543	HepG2	mid
2262752	Cellular responses to stress	236	0.352843	1.81038	0.00121655	0.112536	0.0989989	HepG2	late
977443	GABA receptor activation	53	-0.497442	-1.74248	0.00127097	0.00461173	0.00256864	HepG2	mid
73888	Homologous Recombination Repair	16	0.709717	2.17988	0.00127714	0.00461173	0.00256864	HepG2	mid
73951	Homologous recombination repair of replication-independent double-strand breaks	16	0.709717	2.17988	0.00127714	0.00461173	0.00256864	HepG2	mid
193639	p75NTR signals via NF-kB	16	0.71063	2.18269	0.00127714	0.00461173	0.00256864	HepG2	mid
110312	Translesion synthesis by REV1	16	0.669448	2.0562	0.00127714	0.00461173	0.00256864	HepG2	mid
427359	SIRT1 negatively regulates rRNA Expression	17	0.675105	2.11914	0.00128617	0.00461173	0.00256864	HepG2	mid
5656121	Translesion synthesis by POLI	17	0.652534	2.04829	0.00128617	0.00461173	0.00256864	HepG2	mid
5655862	Translesion synthesis by POLK	17	0.675758	2.12119	0.00128617	0.00461173	0.00256864	HepG2	mid
71387	Metabolism of carbohydrates	246	0.364355	1.87677	0.00128866	0.112536	0.0989989	HepG2	late
2173793	Transcriptional activity of SMAD2/SMAD3:SMAD4 heterotrimer	43	0.486653	1.96101	0.00129422	0.00462474	0.00257588	HepG2	mid
1963640	GRB2 events in ERBB2 signaling	21	0.614748	1.91512	0.00130651	0.0621778	0.0573863	HuH7	late
983705	Signaling by the B Cell Receptor (BCR)	187	0.267147	1.39616	0.00130719	0.00464195	0.00258547	HepG2	mid
3247509	Chromatin modifying enzymes	188	0.288146	1.50794	0.00131234	0.00464195	0.00258547	HepG2	mid
4839726	Chromatin organization	188	0.288146	1.50794	0.00131234	0.00464195	0.00258547	HepG2	mid
157279	3' -UTR-mediated translational regulation	105	-0.398193	-1.63912	0.00132626	0.018271	0.0157792	HepG2	early
156827	L13a-mediated translational silencing of Ceruloplasmin expression	105	-0.398193	-1.63912	0.00132626	0.018271	0.0157792	HepG2	early
216083	Integrin cell surface interactions	81	-0.449746	-1.68244	0.00133366	0.00470148	0.00261863	HepG2	mid
400685	Sema4D in semaphorin signaling	25	0.573468	1.9408	0.00134998	0.112536	0.0989989	HepG2	late
174048	APC/C:Cdc20 mediated degradation of Cyclin B	21	0.607638	2.02607	0.00135639	0.00475986	0.00265115	HepG2	mid
75153	Apoptotic execution phase	47	0.454675	1.85992	0.00135931	0.00475986	0.00265115	HepG2	mid
156584	Cytosolic sulfonation of small molecules	18	-0.658923	-1.98929	0.00138058	0.0401519	0.0371788	HuH7	mid
1236975	Antigen processing-Cross presentation	76	-0.423617	-1.65597	0.00138198	0.0187913	0.0162286	HepG2	early
2559580	Oxidative Stress Induced Senescence	68	0.393971	1.67836	0.0013973	0.112536	0.0989989	HepG2	late
163210	Formation of ATP by chemiosmotic coupling	18	-0.667543	-1.95879	0.00139828	0.0530562	0.0467273	HuH7	early
69306	DNA Replication	99	0.424806	1.69283	0.00141889	0.0530562	0.0467273	HuH7	early
162906	HIV Infection	214	0.520203	2.76973	0.00146843	0.00512482	0.00285442	HepG2	mid
211976	Endogenous sterols	17	-0.685919	-1.86308	0.00147686	0.0667432	0.0615998	HuH7	late
73777	RNA Polymerase I Chain Elongation	29	0.535119	1.95467	0.00147765	0.00513987	0.0028628	HepG2	mid
195258	RHO GTPase Effectors	211	0.498907	2.64744	0.00149031	0.00516675	0.00287777	HepG2	mid
156902	Peptide chain elongation	85	-0.418481	-1.6682	0.00149132	0.0200181	0.0172881	HepG2	early
68886	M Phase	223	0.6086	3.25291	0.0015361	0.0053079	0.0029564	HepG2	mid
73847	Purine metabolism	33	0.499542	1.88317	0.00155885	0.00536879	0.00299031	HepG2	mid
1296071	Potassium Channels	100	-0.43671	-1.65173	0.00157786	0.118001	0.103807	HepG2	late
109970	Global Genomic NER (GG-NER)	35	0.487565	1.86157	0.00160514	0.00547639	0.00305024	HepG2	mid
110313	Translesion synthesis by Y family DNA polymerases bypasses lesions on DNA template	35	0.492276	1.87955	0.00160514	0.00547639	0.00305024	HepG2	mid
109606	Intrinsic Pathway for Apoptosis	36	0.488598	1.88122	0.00160578	0.00547639	0.00305024	HepG2	mid
156842	Eukaryotic Translation Elongation	88	-0.413625	-1.65589	0.00162492	0.021292	0.0183882	HepG2	early
72764	Eukaryotic Translation Termination	85	-0.417942	-1.66605	0.0016269	0.021292	0.0183882	HepG2	early
1483257	Phospholipid metabolism	137	0.330446	1.52344	0.00164069	0.0667432	0.0615998	HuH7	late
1250347	SHC1 events in ERBB4 signaling	19	0.615704	1.99952	0.00164636	0.00559441	0.00311598	HepG2	mid
4086400	PCP/CE pathway	76	0.411977	1.87452	0.00165107	0.00559441	0.00311598	HepG2	mid
75815	Ubiquitin-dependent degradation of Cyclin D	49	0.505078	1.77261	0.00165289	0.057686	0.0508047	HuH7	early
69229	Ubiquitin-dependent degradation of Cyclin D1	49	0.505078	1.77261	0.00165289	0.057686	0.0508047	HuH7	early
70326	Glucose metabolism	71	0.43537	1.80065	0.00166389	0.0667432	0.0615998	HuH7	late
2262752	Cellular responses to stress	236	0.30001	1.48262	0.00169014	0.0667432	0.0615998	HuH7	late
4608870	Asymmetric localization of PCP proteins	57	-0.457702	-1.705	0.00171355	0.0220333	0.0190284	HepG2	early
75109	Triglyceride Biosynthesis	38	0.51574	1.86746	0.00172117	0.0667432	0.0615998	HuH7	late
2262752	Cellular responses to stress	236	0.437335	2.34701	0.00172117	0.00581311	0.00323779	HepG2	mid
450408	AUF1 (hnRNP D0) destabilizes mRNA	54	-0.470827	-1.7407	0.00172563	0.0220333	0.0190284	HepG2	early
194068	Bile acid and bile salt metabolism	31	-0.562977	-1.7821	0.00176104	0.00592865	0.00330214	HepG2	mid
69298	Association of licensing factors with the pre-replicative complex	12	0.737885	2.08664	0.00178465	0.00598888	0.00333569	HepG2	mid
2173788	Downregulation of TGF-beta receptor signaling	26	0.540968	1.91868	0.00179211	0.00599471	0.00333893	HepG2	mid
913531	Interferon Signaling	174	0.310396	1.48128	0.00184162	0.0669498	0.0617905	HuH7	late
1250196	SHC1 events in ERBB2 signaling	24	0.570485	1.84808	0.00186916	0.0669498	0.0617905	HuH7	late
2559585	Oncogene Induced Senescence	30	0.54322	1.86112	0.00191833	0.0669498	0.0617905	HuH7	late
379716	Cytosolic tRNA aminoacylation	24	0.605312	1.80551	0.0019214	0.0648936	0.0571526	HuH7	early
373076	Class A/1 (Rhodopsin-like receptors)	291	-0.34039	-1.43677	0.00192349	0.127228	0.111923	HepG2	late
535734	Fatty acid, triacylglycerol, and ketone body metabolism	122	0.326941	1.52963	0.00194426	0.127228	0.111923	HepG2	late
69190	DNA strand elongation	32	0.506834	1.87837	0.00200688	0.0253157	0.0218632	HepG2	early
1606322	ZBP1(DAI) mediated induction of type I IFNs	12	0.744415	1.86816	0.0020095	0.0657483	0.0579053	HuH7	early
163125	Post-translational modification: synthesis of GPI-anchored proteins	25	-0.580273	-1.82771	0.0020357	0.0253736	0.0219131	HepG2	early
5663084	Diseases of carbohydrate metabolism	10	0.750696	2.00868	0.00203666	0.00674805	0.00375853	HepG2	mid
3229121	Glycogen storage diseases	10	0.750696	2.00868	0.00203666	0.00674805	0.00375853	HepG2	mid
3785653	Myoclonic epilepsy of Lafora	10	0.750696	2.00868	0.00203666	0.00674805	0.00375853	HepG2	mid
156842	Eukaryotic Translation Elongation	88	-0.37613	-1.63049	0.00205158	0.0580542	0.0537556	HuH7	mid
209776	Amine-derived hormones	14	-0.673207	-1.76358	0.00207346	0.00681235	0.00379434	HepG2	mid
3371568	Attenuation phase	12	0.714499	2.02051	0.00208209	0.00681235	0.00379434	HepG2	mid
937039	IRAK1 recruits IKK complex	12	0.714376	2.02016	0.00208209	0.00681235	0.00379434	HepG2	mid
975144	IRAK1 recruits IKK complex upon TLR7/8 or 9 stimulation	12	0.714376	2.02016	0.00208209	0.00681235	0.00379434	HepG2	mid
5625740	RHO GTPases activate PKNs	40	0.485088	1.91687	0.00210704	0.00685982	0.00382078	HepG2	mid
209560	NF-kB is activated and signals survival	13	0.700982	2.02732	0.0021097	0.00685982	0.00382078	HepG2	mid
1852241	Organelle biogenesis and maintenance	279	0.460182	2.52965	0.00215054	0.00697094	0.00388267	HepG2	mid
69242	S Phase	116	0.404124	1.65183	0.00217391	0.0689723	0.0607447	HuH7	early
73893	DNA Damage Bypass	44	0.451252	1.8265	0.00217391	0.00702496	0.00391276	HepG2	mid
192823	Viral mRNA Translation	83	-0.41524	-1.64928	0.00217421	0.0267811	0.0231287	HepG2	early
201681	TCF dependent signaling in response to WNT	162	0.28614	1.46934	0.00218341	0.00703393	0.00391776	HepG2	mid
69202	Cyclin E associated events during G1/S transition	60	-0.445684	-1.67788	0.00225797	0.0274895	0.0237405	HepG2	early
1296072	Voltage gated Potassium channels	44	-0.517074	-1.74596	0.0022587	0.0762856	0.0704069	HuH7	late
198323	AKT phosphorylates targets in the cytosol	11	0.725865	1.94458	0.00226116	0.130435	0.114744	HepG2	late
1169091	Activation of NF-kappaB in B cells	64	0.466378	1.72371	0.00227015	0.0699072	0.0615681	HuH7	early
500792	GPCR ligand binding	376	-0.325178	-1.39581	0.00230101	0.130435	0.114744	HepG2	late
2559585	Oncogene Induced Senescence	30	0.536769	1.90574	0.00244755	0.130435	0.114744	HepG2	late
4086400	PCP/CE pathway	76	0.435247	1.6639	0.00254089	0.076009	0.066942	HuH7	early
156711	Polo-like kinase mediated events	16	0.637752	1.95884	0.00255428	0.00820346	0.00456916	HepG2	mid
1296065	Inwardly rectifying K+ channels	31	-0.555665	-1.75895	0.00257383	0.00824097	0.00459006	HepG2	mid
72706	GTP hydrolysis and joining of the 60S ribosomal subunit	106	-0.389958	-1.6079	0.00264795	0.0318668	0.0275208	HepG2	early
73817	Purine ribonucleoside monophosphate biosynthesis	11	0.722296	1.98616	0.00265018	0.00845956	0.0047118	HepG2	mid
5334118	DNA methylation	13	0.681995	1.9724	0.00271248	0.00863211	0.00480791	HepG2	mid
390466	Chaperonin-mediated protein folding	29	0.57191	1.78784	0.00273551	0.0769258	0.0677494	HuH7	early
2173793	Transcriptional activity of SMAD2/SMAD3:SMAD4 heterotrimer	43	0.46634	1.798	0.00277447	0.130435	0.114744	HepG2	late
1650814	Collagen biosynthesis and modifying enzymes	57	-0.470064	-1.6681	0.00277848	0.00881536	0.00490998	HepG2	mid
2559582	Senescence-Associated Secretory Phenotype (SASP)	52	0.430037	1.80434	0.0027881	0.00881917	0.0049121	HepG2	mid
389977	Post-chaperonin tubulin folding pathway	18	0.643401	1.79969	0.00280161	0.0769258	0.0677494	HuH7	early
162909	Host Interactions of HIV factors	125	-0.370192	-1.56261	0.00282631	0.0336267	0.0290407	HepG2	early
2555396	Mitotic Metaphase and Anaphase	160	0.363403	1.55463	0.00286188	0.0769258	0.0677494	HuH7	early
110314	Recognition of DNA damage by PCNA-containing replication complex	26	0.531196	1.88402	0.00286738	0.00904262	0.00503656	HepG2	mid
74217	Purine salvage	13	-0.683845	-1.80588	0.00288625	0.0339539	0.0293233	HepG2	early
113507	E2F-enabled inhibition of pre-replication complex formation	10	0.731459	1.95721	0.00290951	0.00914793	0.00509521	HepG2	mid
5607761	Dectin-1 mediated noncanonical NF-kB signaling	56	0.47819	1.7257	0.00294022	0.0769258	0.0677494	HuH7	early
3000171	Non-integrin membrane-ECM interactions	53	0.41318	1.72571	0.0029431	0.0342381	0.0295687	HepG2	early
110373	Resolution of AP sites via the multiple-nucleotide patch replacement pathway	19	0.598555	1.94382	0.00296345	0.00928962	0.00517413	HepG2	mid
428157	Sphingolipid metabolism	69	0.401968	1.6565	0.00296834	0.0971203	0.089636	HuH7	late
194315	Signaling by Rho GTPases	324	0.327541	1.81836	0.003003	0.0093855	0.00522754	HepG2	mid
193692	Regulated proteolysis of p75NTR	10	0.737785	1.92423	0.00305895	0.130435	0.114744	HepG2	late
350562	Regulation of ornithine decarboxylase (ODC)	49	0.494473	1.73539	0.0031405	0.0769258	0.0677494	HuH7	early
174113	SCF-beta-TrCP mediated degradation of Emi1	53	0.482393	1.71692	0.00314257	0.0769258	0.0677494	HuH7	early
1168372	Downstream signaling events of B Cell Receptor (BCR)	162	0.360754	1.54588	0.00314654	0.0769258	0.0677494	HuH7	early
68882	Mitotic Anaphase	159	0.363493	1.55377	0.00315932	0.0769258	0.0677494	HuH7	early
381119	Unfolded Protein Response (UPR)	71	-0.418951	-1.6222	0.00318648	0.036662	0.0316621	HepG2	early
5358508	Mismatch Repair	16	0.615314	1.88993	0.00319285	0.00991962	0.00552503	HepG2	mid
69183	Processive synthesis on the lagging strand	16	0.621976	1.91039	0.00319285	0.00991962	0.00552503	HepG2	mid
72649	Translation initiation complex formation	57	-0.424896	-1.69545	0.00320342	0.0864353	0.0800351	HuH7	mid
163359	Glucagon signaling in metabolic regulation	33	-0.537917	-1.72567	0.00322754	0.00999774	0.00556854	HepG2	mid
72662	Activation of the mRNA upon binding of the cap-binding complex and eIFs, and subsequent binding to 43S	58	-0.424816	-1.69981	0.00322928	0.0864353	0.0800351	HuH7	mid
975138	TRAF6 mediated induction of NFkB and MAP kinases upon TLR7/8 or 9 activation	65	0.395506	1.67052	0.00323326	0.130435	0.114744	HepG2	late
975155	MyD88 dependent cascade initiated on endosome	66	0.39064	1.65453	0.00323475	0.130435	0.114744	HepG2	late
168181	Toll Like Receptor 7/8 (TLR7/8) Cascade	66	0.39064	1.65453	0.00323475	0.130435	0.114744	HepG2	late
167044	Signalling to RAS	27	0.550498	1.83017	0.00324939	0.100907	0.0931307	HuH7	late
991365	Activation of GABAB receptors	39	-0.512285	-1.70181	0.00328645	0.0101203	0.00563682	HepG2	mid
977444	GABA B receptor activation	39	-0.512285	-1.70181	0.00328645	0.0101203	0.00563682	HepG2	mid
5419276	Mitochondrial translation termination	82	-0.440631	-1.62189	0.00334241	0.130435	0.114744	HepG2	late
5628897	TP53 Regulates Metabolic Genes	55	0.427797	1.68332	0.0033732	0.100907	0.0931307	HuH7	late
3700989	Transcriptional Regulation by TP53	55	0.427797	1.68332	0.0033732	0.100907	0.0931307	HuH7	late
72737	Cap-dependent Translation Initiation	113	-0.338998	-1.53144	0.00342466	0.0864353	0.0800351	HuH7	mid
72613	Eukaryotic Translation Initiation	113	-0.338998	-1.53144	0.00342466	0.0864353	0.0800351	HuH7	mid
381753	Olfactory Signaling Pathway	342	0.247679	1.38183	0.00343643	0.0105511	0.00587677	HepG2	mid
3214858	RMTs methylate histone arginines	22	0.608242	1.80464	0.00346861	0.0864353	0.0800351	HuH7	mid
111447	Activation of BAD and translocation to mitochondria	13	0.655531	1.84908	0.00347524	0.130435	0.114744	HepG2	late
174143	APC/C-mediated degradation of cell cycle proteins	79	-0.443119	-1.62213	0.00348823	0.130435	0.114744	HepG2	late
453276	Regulation of mitotic cell cycle	79	-0.443119	-1.62213	0.00348823	0.130435	0.114744	HepG2	late
381119	Unfolded Protein Response (UPR)	71	0.441082	1.66348	0.00353414	0.0835071	0.0735457	HuH7	early
71291	Metabolism of amino acids and derivatives	186	-0.303006	-1.47286	0.00354988	0.0864353	0.0800351	HuH7	mid
389958	Cooperation of Prefoldin and TriC/CCT in actin and tubulin folding	28	0.56426	1.75257	0.00358913	0.0835071	0.0735457	HuH7	early
5663205	Infectious disease	352	0.549752	3.07859	0.00364964	0.011173	0.00622314	HepG2	mid
168138	Toll Like Receptor 9 (TLR9) Cascade	68	0.382807	1.6308	0.00372613	0.132823	0.116846	HepG2	late
418555	G alpha (s) signalling events	101	-0.402305	-1.55754	0.00373352	0.0113965	0.00634761	HepG2	mid
111367	SLBP independent Processing of Histone Pre-mRNAs	10	0.722505	1.93325	0.00378237	0.0114881	0.00639866	HepG2	mid
5626467	RHO GTPases activate IQGAPs	15	0.636962	1.92145	0.00378549	0.0114881	0.00639866	HepG2	mid
975634	Retinoid metabolism and transport	39	-0.487591	-1.74163	0.00393314	0.0895216	0.0788427	HuH7	early
211981	Xenobiotics	15	-0.645888	-1.72776	0.00395199	0.0119588	0.00666079	HepG2	mid
72766	Translation	143	-0.324428	-1.51782	0.00397088	0.0944889	0.0874924	HuH7	mid
187687	Signalling to ERKs	37	0.496117	1.79007	0.00398747	0.115969	0.107032	HuH7	late
182971	EGFR downregulation	26	0.541642	1.85709	0.00406642	0.132823	0.116846	HepG2	late
68827	CDT1 association with the CDC6:ORC:origin complex	57	0.460945	1.66922	0.00407897	0.0908655	0.0800264	HuH7	early
70263	Gluconeogenesis	30	0.515527	1.76624	0.00411072	0.116322	0.107358	HuH7	late
425407	SLC-mediated transmembrane transport	251	-0.333044	-1.41121	0.00411957	0.01243	0.00692323	HepG2	mid
156590	Glutathione conjugation	30	-0.521644	-1.81348	0.00413424	0.09619	0.0890675	HuH7	mid
1234176	Oxygen-dependent proline hydroxylation of Hypoxia-inducible Factor Alpha	18	0.604522	1.93697	0.00421394	0.0126781	0.00706147	HepG2	mid
2467813	Separation of Sister Chromatids	151	0.356296	1.51353	0.0042175	0.0910229	0.0801649	HuH7	early
977606	Regulation of Complement cascade	23	-0.574053	-1.76951	0.00426406	0.0481915	0.0416191	HepG2	early
176974	Unwinding of DNA	11	0.697477	1.89274	0.00428062	0.0481915	0.0416191	HepG2	early
209776	Amine-derived hormones	14	-0.678274	-1.74904	0.00434347	0.117082	0.108059	HuH7	late
211976	Endogenous sterols	17	-0.628033	-1.73268	0.00435287	0.0130586	0.00727339	HepG2	mid
1250347	SHC1 events in ERBB4 signaling	19	0.591135	1.79283	0.00436121	0.117082	0.108059	HuH7	late
140877	Formation of Fibrin Clot (Clotting Cascade)	35	-0.505024	-1.76088	0.00442152	0.0910229	0.0801649	HuH7	early
4420097	VEGFA-VEGFR2 Pathway	91	0.333853	1.57622	0.00446713	0.0133631	0.00744299	HepG2	mid
2467813	Separation of Sister Chromatids	151	-0.380766	-1.51536	0.00448121	0.132823	0.116846	HepG2	late
68949	Orc1 removal from chromatin	67	0.444638	1.65904	0.00452269	0.0910229	0.0801649	HuH7	early
69052	Switching of origins to a post-replicative state	67	0.444638	1.65904	0.00452269	0.0910229	0.0801649	HuH7	early
69278	Cell Cycle, Mitotic	394	0.596009	3.36787	0.00456621	0.0136206	0.00758639	HepG2	mid
1236382	Constitutive Signaling by Ligand-Responsive EGFR Cancer Variants	19	0.573135	1.86127	0.00460981	0.0136341	0.00759392	HepG2	mid
1643713	Signaling by EGFR in Cancer	19	0.573135	1.86127	0.00460981	0.0136341	0.00759392	HepG2	mid
5637815	Signaling by Ligand-Responsive EGFR Variants in Cancer	19	0.573135	1.86127	0.00460981	0.0136341	0.00759392	HepG2	mid
194068	Bile acid and bile salt metabolism	31	-0.510401	-1.78491	0.00464548	0.105735	0.0979058	HuH7	mid
1296072	Voltage gated Potassium channels	44	-0.49088	-1.66521	0.00467411	0.0137853	0.00767815	HepG2	mid
2682334	EPH-Ephrin signaling	84	0.371584	1.63863	0.00468019	0.132823	0.116846	HepG2	late
77588	SLBP Dependent Processing of Replication-Dependent Histone Pre-mRNAs	11	0.701829	1.92988	0.00471143	0.0138564	0.00771771	HepG2	mid
5358606	Mismatch repair (MMR) directed by MSH2:MSH3 (MutSbeta)	15	0.624982	1.88532	0.00473186	0.0138775	0.00772947	HepG2	mid
5368287	Mitochondrial translation	88	-0.427144	-1.58796	0.00479351	0.132823	0.116846	HepG2	late
187687	Signalling to ERKs	37	0.460397	1.72123	0.00479351	0.132823	0.116846	HepG2	late
1474290	Collagen formation	68	-0.435894	-1.59228	0.00480888	0.0139885	0.0077913	HepG2	mid
74969	Gap-filling DNA repair synthesis and ligation in GG-NER	17	0.606236	1.90296	0.00482315	0.0139885	0.0077913	HepG2	mid
109979	Gap-filling DNA repair synthesis and ligation in TC-NER	17	0.606236	1.90296	0.00482315	0.0139885	0.0077913	HepG2	mid
5651801	PCNA-Dependent Long Patch Base Excision Repair	17	0.607128	1.90576	0.00482315	0.0139885	0.0077913	HepG2	mid
75109	Triglyceride Biosynthesis	38	0.455134	1.71313	0.00482554	0.132823	0.116846	HepG2	late
5368286	Mitochondrial translation initiation	82	-0.433056	-1.59401	0.00482793	0.132823	0.116846	HepG2	late
174178	APC/C:Cdh1 mediated degradation of Cdc20 and other APC/C:Cdh1 targeted proteins in late mitosis/early G1	68	0.44168	1.65133	0.00484418	0.0910229	0.0801649	HuH7	early
69304	Regulation of DNA replication	69	0.43881	1.64478	0.00484809	0.0910229	0.0801649	HuH7	early
69300	Removal of licensing factors from origins	69	0.43881	1.64478	0.00484809	0.0910229	0.0801649	HuH7	early
192105	Synthesis of bile acids and bile salts	19	-0.605217	-1.71676	0.00488155	0.0141187	0.00786385	HepG2	mid
69002	DNA Replication Pre-Initiation	78	0.42093	1.61577	0.00491362	0.0910229	0.0801649	HuH7	early
68874	M/G1 Transition	78	0.42093	1.61577	0.00491362	0.0910229	0.0801649	HuH7	early
211733	Regulation of activated PAK-2p34 by proteasome mediated degradation	48	0.47488	1.66108	0.0049554	0.0910229	0.0801649	HuH7	early
5628897	TP53 Regulates Metabolic Genes	55	0.403581	1.63824	0.00521966	0.132823	0.116846	HepG2	late
3700989	Transcriptional Regulation by TP53	55	0.403581	1.63824	0.00521966	0.132823	0.116846	HepG2	late
1295596	Spry regulation of FGF signaling	14	0.640177	1.89637	0.00523077	0.0150871	0.00840321	HepG2	mid
169911	Regulation of Apoptosis	49	0.474795	1.66633	0.00528926	0.0943227	0.0830711	HuH7	early
176814	Activation of APC/C and APC/C:Cdc20 mediated degradation of mitotic proteins	70	-0.448148	-1.60823	0.00532522	0.132823	0.116846	HepG2	late
189445	Metabolism of porphyrins	17	0.605608	1.77461	0.00537359	0.133255	0.122986	HuH7	late
194138	Signaling by VEGF	99	0.345022	1.51647	0.0054093	0.133255	0.122986	HuH7	late
1296346	Tandem pore domain potassium channels	12	-0.680257	-1.71282	0.00542169	0.0155632	0.00866839	HepG2	mid
1963640	GRB2 events in ERBB2 signaling	21	0.554247	1.84805	0.00542557	0.0155632	0.00866839	HepG2	mid
114608	Platelet degranulation	80	0.374233	1.58389	0.00545889	0.133255	0.122986	HuH7	late
176409	APC/C:Cdc20 mediated degradation of mitotic proteins	69	-0.449158	-1.60778	0.00546796	0.132823	0.116846	HepG2	late
5663084	Diseases of carbohydrate metabolism	10	0.715129	1.86514	0.00556174	0.132823	0.116846	HepG2	late
3229121	Glycogen storage diseases	10	0.715129	1.86514	0.00556174	0.132823	0.116846	HepG2	late
3785653	Myoclonic epilepsy of Lafora	10	0.715129	1.86514	0.00556174	0.132823	0.116846	HepG2	late
381753	Olfactory Signaling Pathway	342	-0.317831	-1.35671	0.00558189	0.132823	0.116846	HepG2	late
1187000	Fertilization	23	-0.592721	-1.73606	0.0056	0.133255	0.122986	HuH7	late
1474165	Reproduction	23	-0.592721	-1.73606	0.0056	0.133255	0.122986	HuH7	late
69610	p53-Independent DNA Damage Response	51	0.466555	1.64833	0.00561798	0.0943227	0.0830711	HuH7	early
69613	p53-Independent G1/S DNA damage checkpoint	51	0.466555	1.64833	0.00561798	0.0943227	0.0830711	HuH7	early
69601	Ubiquitin Mediated Degradation of Phosphorylated Cdc25A	51	0.466555	1.64833	0.00561798	0.0943227	0.0830711	HuH7	early
72689	Formation of a pool of free 40S subunits	95	-0.387623	-1.57039	0.00564137	0.0624029	0.0538925	HepG2	early
195258	RHO GTPase Effectors	211	0.319986	1.41487	0.00565627	0.0943227	0.0830711	HuH7	early
1296072	Voltage gated Potassium channels	44	0.4197	1.67595	0.00566216	0.0624029	0.0538925	HepG2	early
1810476	RIP-mediated NFkB activation via ZBP1	10	0.742874	1.77193	0.00567558	0.0943227	0.0830711	HuH7	early
2022090	Assembly of collagen fibrils and other multimeric structures	40	-0.496	-1.65639	0.00576747	0.0164694	0.00917311	HepG2	mid
5654228	Phospholipase C-mediated cascade; FGFR4	47	-0.477279	-1.64129	0.00577293	0.0164694	0.00917311	HepG2	mid
69206	G1/S Transition	100	-0.407542	-1.54141	0.00582595	0.13456	0.118374	HepG2	late
427413	NoRC negatively regulates rRNA expression	54	-0.436946	-1.61544	0.00589589	0.064302	0.0555325	HepG2	early
75109	Triglyceride Biosynthesis	38	-0.471755	-1.72813	0.00598205	0.13326	0.123392	HuH7	mid
205043	NRIF signals cell death from the nucleus	15	0.61943	1.86857	0.00599369	0.0170527	0.00949801	HepG2	mid
975956	Nonsense Mediated Decay (NMD) independent of the Exon Junction Complex (EJC)	90	-0.38758	-1.55607	0.00608931	0.0657269	0.0567631	HepG2	early
69002	DNA Replication Pre-Initiation	78	-0.430493	-1.57276	0.00611735	0.13456	0.118374	HepG2	late
68874	M/G1 Transition	78	-0.430493	-1.57276	0.00611735	0.13456	0.118374	HepG2	late
176408	Regulation of APC/C activators between G1/S and early anaphase	74	-0.434052	-1.57276	0.00616895	0.13456	0.118374	HepG2	late
391251	Protein folding	34	0.523912	1.70524	0.00627438	0.102645	0.0904006	HuH7	early
209952	Peptide hormone biosynthesis	10	-0.730827	-1.7209	0.00629371	0.138767	0.128074	HuH7	late
202424	Downstream TCR signaling	42	-0.472103	-1.66673	0.00631239	0.0674395	0.0582421	HepG2	early
69306	DNA Replication	99	-0.404517	-1.52863	0.00641957	0.136725	0.120278	HepG2	late
877312	Regulation of IFNG signaling	14	0.647249	1.79205	0.0064741	0.138767	0.128074	HuH7	late
1912408	Pre-NOTCH Transcription and Translation	19	0.561146	1.79794	0.00648004	0.0679307	0.0586663	HepG2	early
5610787	Hedgehog 'off' state	77	-0.401383	-1.57189	0.00648813	0.0679307	0.0586663	HepG2	early
156581	Methylation	10	0.707808	1.78089	0.006539	0.138767	0.128074	HuH7	late
1168372	Downstream signaling events of B Cell Receptor (BCR)	162	0.273188	1.40283	0.00655022	0.0185856	0.0103518	HepG2	mid
416572	Sema4D induced cell migration and growth-cone collapse	22	0.55004	1.80789	0.00658979	0.136725	0.120278	HepG2	late
397014	Muscle contraction	63	0.432887	1.62322	0.00661521	0.143956	0.133296	HuH7	mid
181431	Acetylcholine Binding And Downstream Events	15	-0.656942	-1.7246	0.00665447	0.138767	0.128074	HuH7	late
629602	Activation of Nicotinic Acetylcholine Receptors	15	-0.656942	-1.7246	0.00665447	0.138767	0.128074	HuH7	late
622327	Postsynaptic nicotinic acetylcholine receptors	15	-0.656942	-1.7246	0.00665447	0.138767	0.128074	HuH7	late
70153	Glucose transport	40	0.423732	1.67442	0.00674252	0.0190795	0.0106269	HepG2	mid
210991	Basigin interactions	25	0.51952	1.75823	0.00674992	0.136725	0.120278	HepG2	late
879518	Transport of organic anions	11	-0.700088	-1.78814	0.00681169	0.109721	0.0966322	HuH7	early
597592	Post-translational protein modification	304	-0.261083	-1.34757	0.00682594	0.143956	0.133296	HuH7	mid
190242	FGFR1 ligand binding and activation	15	0.644994	1.73687	0.00687467	0.143956	0.133296	HuH7	mid
1855167	Synthesis of pyrophosphates in the cytosol	10	0.706017	1.84138	0.00695217	0.136725	0.120278	HepG2	late
166520	Signalling by NGF	271	0.251302	1.31458	0.0069735	0.136725	0.120278	HepG2	late
3772470	negative regulation of TCF-dependent signaling by WNT ligand antagonists	11	-0.701315	-1.69453	0.00704225	0.138767	0.128074	HuH7	late
112315	Transmission across Chemical Synapses	189	-0.342088	-1.44372	0.0070458	0.138767	0.128074	HuH7	late
3214842	HDMs demethylate histones	24	0.524452	1.75814	0.00705171	0.136725	0.120278	HepG2	late
1236978	Cross-presentation of soluble exogenous antigens (endosomes)	46	0.4765	1.65021	0.00712865	0.113086	0.0995964	HuH7	early
199997	COPI Mediated Transport	10	0.704877	1.77351	0.00723961	0.138767	0.128074	HuH7	late
199983	Golgi to ER Retrograde Transport	10	0.704877	1.77351	0.00723961	0.138767	0.128074	HuH7	late
597592	Post-translational protein modification	304	0.257788	1.31371	0.0072896	0.138767	0.128074	HuH7	late
2187338	Visual phototransduction	85	-0.36911	-1.53702	0.00731707	0.114343	0.100703	HuH7	early
1296041	Activation of G protein gated Potassium channels	25	-0.552598	-1.66664	0.00741777	0.0208215	0.0115971	HepG2	mid
1296059	G protein gated Potassium channels	25	-0.552598	-1.66664	0.00741777	0.0208215	0.0115971	HepG2	mid
997272	Inhibition of voltage gated Ca2+ channels via Gbeta/gamma subunits	25	-0.552598	-1.66664	0.00741777	0.0208215	0.0115971	HepG2	mid
174800	Chylomicron-mediated lipid transport	12	-0.676544	-1.80572	0.00745931	0.151979	0.140726	HuH7	mid
180336	SHC1 events in EGFR signaling	15	0.632927	1.79681	0.00751691	0.140539	0.129709	HuH7	late
72695	Formation of the ternary complex, and subsequently, the 43S complex	50	-0.420941	-1.63869	0.00754815	0.151979	0.140726	HuH7	mid
69273	Cyclin A/B1 associated events during G2/M transition	16	0.592102	1.81863	0.00766284	0.0214518	0.0119482	HepG2	mid
72702	Ribosomal scanning and start codon recognition	57	-0.402549	-1.60628	0.00774159	0.152933	0.141609	HuH7	mid
179419	APC:Cdc20 mediated degradation of cell cycle proteins prior to satisfation of the cell cycle checkpoint	67	-0.441824	-1.57552	0.00775687	0.147663	0.1299	HepG2	late
167161	HIV Transcription Initiation	44	-0.460573	-1.64025	0.00776784	0.0767258	0.0662619	HepG2	early
167162	RNA Polymerase II HIV Promoter Escape	44	-0.460573	-1.64025	0.00776784	0.0767258	0.0662619	HepG2	early
73776	RNA Polymerase II Promoter Escape	44	-0.460573	-1.64025	0.00776784	0.0767258	0.0662619	HepG2	early
75953	RNA Polymerase II Transcription Initiation	44	-0.460573	-1.64025	0.00776784	0.0767258	0.0662619	HepG2	early
76042	RNA Polymerase II Transcription Initiation And Promoter Clearance	44	-0.460573	-1.64025	0.00776784	0.0767258	0.0662619	HepG2	early
73779	RNA Polymerase II Transcription Pre-Initiation And Promoter Opening	44	-0.460573	-1.64025	0.00776784	0.0767258	0.0662619	HepG2	early
1640170	Cell Cycle	473	0.571662	3.31122	0.0078125	0.0218125	0.0121491	HepG2	mid
933542	TRAF6 mediated NF-kB activation	15	0.635961	1.68731	0.00793222	0.122133	0.107564	HuH7	early
2500257	Resolution of Sister Chromatid Cohesion	91	-0.381568	-1.5339	0.00798268	0.0781109	0.0674582	HepG2	early
68884	Mitotic Telophase/Cytokinesis	14	0.621874	1.84215	0.008	0.0222766	0.0124076	HepG2	mid
5389840	Mitochondrial translation elongation	82	-0.418009	-1.53863	0.00804655	0.150442	0.132345	HepG2	late
164938	Nef-mediates down modulation of cell surface receptors by recruiting them to clathrin adapters	21	0.556404	1.73336	0.00810034	0.14879	0.137324	HuH7	late
373080	Class B/2 (Secretin family receptors)	46	-0.468878	-1.60519	0.00811124	0.0224474	0.0125027	HepG2	mid
389957	Prefoldin mediated transfer of substrate to CCT/TriC	27	0.549081	1.6869	0.00811184	0.123088	0.108405	HuH7	early
2022377	Metabolism of Angiotensinogen to Angiotensins	12	-0.663898	-1.67163	0.00813253	0.0224474	0.0125027	HepG2	mid
425393	Transport of inorganic cations/anions and amino acids/oligopeptides	93	-0.394605	-1.51016	0.00813967	0.0224474	0.0125027	HepG2	mid
1482788	Acyl chain remodelling of PC	24	-0.558185	-1.67051	0.00816556	0.0224474	0.0125027	HepG2	mid
189200	Hexose transport	42	0.402327	1.60834	0.00816853	0.0224474	0.0125027	HepG2	mid
1793185	Chondroitin sulfate/dermatan sulfate metabolism	49	0.386413	1.58892	0.00825135	0.0789481	0.0681812	HepG2	early
3560801	Defective B3GAT3 causes JDSSDHD	19	0.550702	1.76448	0.00829445	0.0789481	0.0681812	HepG2	early
3560783	Defective B4GALT7 causes EDS, progeroid type	19	0.550702	1.76448	0.00829445	0.0789481	0.0681812	HepG2	early
975957	Nonsense Mediated Decay (NMD) enhanced by the Exon Junction Complex (EJC)	106	-0.332408	-1.48619	0.00832049	0.158392	0.146664	HuH7	mid
927802	Nonsense-Mediated Decay (NMD)	106	-0.332408	-1.48619	0.00832049	0.158392	0.146664	HuH7	mid
5663220	RHO GTPases Activate Formins	100	0.38275	1.52883	0.00834383	0.1248	0.109913	HuH7	early
445144	Signal transduction by L1	21	0.545947	1.76891	0.00842788	0.154807	0.136185	HepG2	late
432047	Passive transport by Aquaporins	12	-0.663701	-1.73904	0.00861307	0.127013	0.111861	HuH7	early
77595	Processing of Intronless Pre-mRNAs	14	0.618	1.83068	0.00861538	0.0236134	0.0131522	HepG2	mid
3214815	HDACs deacetylate histones	34	0.460306	1.68056	0.00865177	0.156179	0.137392	HepG2	late
877300	Interferon gamma signaling	74	0.371465	1.54598	0.00871022	0.150361	0.138774	HuH7	late
179812	GRB2 events in EGFR signaling	14	0.640555	1.77352	0.00871514	0.150361	0.138774	HuH7	late
381753	Olfactory Signaling Pathway	342	-0.302035	-1.34989	0.00874971	0.150361	0.138774	HuH7	late
112314	Neurotransmitter Receptor Binding And Downstream Transmission In The Postsynaptic Cell	133	-0.364908	-1.47883	0.00876029	0.150361	0.138774	HuH7	late
140875	Common Pathway of Fibrin Clot Formation	19	-0.584128	-1.79251	0.00880037	0.164535	0.152352	HuH7	mid
5358565	Mismatch repair (MMR) directed by MSH2:MSH6 (MutSalpha)	15	0.607536	1.83269	0.00883281	0.0241461	0.0134489	HepG2	mid
174414	Processive synthesis on the C-strand of the telomere	12	0.643327	1.81925	0.00892326	0.0243298	0.0135512	HepG2	mid
1236978	Cross-presentation of soluble exogenous antigens (endosomes)	46	-0.481256	-1.61585	0.00899709	0.15966	0.140454	HepG2	late
422356	Regulation of insulin secretion	46	-0.466283	-1.5963	0.00901249	0.0245093	0.0136512	HepG2	mid
140877	Formation of Fibrin Clot (Clotting Cascade)	35	-0.49508	-1.60749	0.00905459	0.02456	0.0136794	HepG2	mid
5654221	Phospholipase C-mediated cascade; FGFR2	50	-0.456216	-1.58366	0.00909207	0.0245979	0.0137006	HepG2	mid
181431	Acetylcholine Binding And Downstream Events	15	-0.618421	-1.65429	0.00922131	0.0247557	0.0137884	HepG2	mid
629602	Activation of Nicotinic Acetylcholine Receptors	15	-0.618421	-1.65429	0.00922131	0.0247557	0.0137884	HepG2	mid
622327	Postsynaptic nicotinic acetylcholine receptors	15	-0.618421	-1.65429	0.00922131	0.0247557	0.0137884	HepG2	mid
109977	Repair synthesis for gap-filling by DNA polymerase in TC-NER	15	0.596549	1.79954	0.00946372	0.0252768	0.0140787	HepG2	mid
74967	Repair synthesis of patch ~27-30 bases long by DNA polymerase	15	0.596549	1.79954	0.00946372	0.0252768	0.0140787	HepG2	mid
381042	PERK regulates gene expression	11	-0.671128	-1.69162	0.00948767	0.0894918	0.0772869	HepG2	early
180786	Extension of Telomeres	25	-0.556869	-1.6448	0.0095184	0.164906	0.145069	HepG2	late
381042	PERK regulates gene expression	11	0.698973	1.71059	0.00953953	0.138721	0.122173	HuH7	early
5628897	TP53 Regulates Metabolic Genes	55	-0.402004	-1.58989	0.00958211	0.172974	0.160166	HuH7	mid
3700989	Transcriptional Regulation by TP53	55	-0.402004	-1.58989	0.00958211	0.172974	0.160166	HuH7	mid
2555396	Mitotic Metaphase and Anaphase	160	-0.359991	-1.44191	0.00960769	0.164906	0.145069	HepG2	late
381042	PERK regulates gene expression	11	0.677676	1.74281	0.00980861	0.165639	0.152874	HuH7	late
174184	Cdc20:Phospho-APC/C mediated degradation of Cyclin A	66	-0.439054	-1.56225	0.00982393	0.165898	0.145941	HepG2	late
2173796	SMAD2/SMAD3:SMAD4 heterotrimer regulates transcription	28	0.488026	1.70244	0.010059	0.16717	0.147061	HepG2	late
1222352	Latent infection of Homo sapiens with Mycobacterium tuberculosis	34	0.500973	1.65416	0.010079	0.175878	0.162855	HuH7	mid
1222556	Phagosomal maturation (early endosomal stage)	34	0.500973	1.65416	0.010079	0.175878	0.162855	HuH7	mid
180534	Vpu mediated degradation of CD4	50	0.456397	1.60657	0.010086	0.144658	0.127402	HuH7	early
3299685	Detoxification of Reactive Oxygen Species	28	-0.517061	-1.66764	0.0101452	0.0946858	0.0817726	HepG2	early
2871796	FCERI mediated MAPK activation	37	0.424108	1.6424	0.0101709	0.0270964	0.0150922	HepG2	mid
4608870	Asymmetric localization of PCP proteins	57	0.438156	1.58669	0.010279	0.145315	0.127981	HuH7	early
5628897	TP53 Regulates Metabolic Genes	55	-0.423248	-1.56885	0.01033	0.0946858	0.0817726	HepG2	early
3700989	Transcriptional Regulation by TP53	55	-0.423248	-1.56885	0.01033	0.0946858	0.0817726	HepG2	early
68882	Mitotic Anaphase	159	-0.358456	-1.43466	0.0104155	0.168747	0.148448	HepG2	late
69166	Removal of the Flap Intermediate	14	0.607116	1.79844	0.0104615	0.0278001	0.0154841	HepG2	mid
162710	Synthesis of glycosylphosphatidylinositol (GPI)	16	-0.598757	-1.67368	0.0104738	0.0946858	0.0817726	HepG2	early
212436	Generic Transcription Pathway	188	0.271882	1.35347	0.0104762	0.168747	0.148448	HepG2	late
983705	Signaling by the B Cell Receptor (BCR)	187	0.321142	1.39999	0.0104782	0.145315	0.127981	HuH7	early
68962	Activation of the pre-replicative complex	30	0.458053	1.66831	0.0104905	0.0946858	0.0817726	HepG2	early
70268	Pyruvate metabolism	20	-0.561063	-1.74194	0.0105907	0.176469	0.163402	HuH7	mid
2426168	Activation of gene expression by SREBF (SREBP)	25	-0.538218	-1.62327	0.0106368	0.0281943	0.0157036	HepG2	mid
68867	Assembly of the pre-replicative complex	63	-0.409162	-1.55266	0.0106832	0.0956006	0.0825626	HepG2	early
69017	CDK-mediated phosphorylation and removal of Cdc6	49	0.45665	1.60265	0.0107438	0.145315	0.127981	HuH7	early
450531	Regulation of mRNA stability by proteins that bind AU-rich elements	85	0.39461	1.53802	0.0107731	0.145315	0.127981	HuH7	early
174824	Lipoprotein metabolism	22	-0.541503	-1.72551	0.0108593	0.176469	0.163402	HuH7	mid
68827	CDT1 association with the CDC6:ORC:origin complex	57	-0.448742	-1.55966	0.0108766	0.170575	0.150056	HepG2	late
2173789	TGF-beta receptor signaling activates SMADs	32	0.468195	1.68778	0.0109155	0.170575	0.150056	HepG2	late
174143	APC/C-mediated degradation of cell cycle proteins	79	0.402609	1.54853	0.0109646	0.145315	0.127981	HuH7	early
453276	Regulation of mitotic cell cycle	79	0.402609	1.54853	0.0109646	0.145315	0.127981	HuH7	early
5602358	Diseases associated with the TLR signaling cascade	23	0.558454	1.68129	0.0109702	0.176469	0.163402	HuH7	mid
5260271	Diseases of Immune System	23	0.558454	1.68129	0.0109702	0.176469	0.163402	HuH7	mid
3322077	Glycogen synthesis	15	-0.611493	-1.74135	0.011088	0.176469	0.163402	HuH7	mid
74752	Signaling by Insulin receptor	111	0.327699	1.46413	0.0111193	0.182067	0.168036	HuH7	late
2187338	Visual phototransduction	85	-0.347411	-1.49251	0.0111241	0.176469	0.163402	HuH7	mid
3299685	Detoxification of Reactive Oxygen Species	28	0.494164	1.66066	0.0111292	0.182067	0.168036	HuH7	late
109581	Apoptosis	150	-0.334648	-1.44788	0.0111711	0.0991197	0.0856018	HepG2	early
176408	Regulation of APC/C activators between G1/S and early anaphase	74	0.406162	1.54265	0.0112144	0.146516	0.129038	HuH7	early
69206	G1/S Transition	100	0.373747	1.49287	0.011335	0.146516	0.129038	HuH7	early
141430	Inactivation of APC/C via direct inhibition of the APC/C complex	18	0.551569	1.7673	0.0113452	0.0299205	0.0166651	HepG2	mid
141405	Inhibition of the proteolytic activity of APC/C required for the onset of anaphase by mitotic spindle checkpoint components	18	0.551569	1.7673	0.0113452	0.0299205	0.0166651	HepG2	mid
1679131	Trafficking and processing of endosomal TLR	12	0.654136	1.73157	0.0113581	0.182953	0.168855	HuH7	late
5632684	Hedgehog 'on' state	78	-0.389185	-1.52615	0.0114483	0.100726	0.0869887	HepG2	early
162658	Golgi Cisternae Pericentriolar Stack Reorganization	11	-0.664076	-1.67385	0.0115577	0.100841	0.0870883	HepG2	early
349425	Autodegradation of the E3 ubiquitin ligase COP1	50	0.45257	1.5931	0.0117394	0.149892	0.132012	HuH7	early
70614	Amino acid synthesis and interconversion (transamination)	16	-0.592077	-1.72015	0.0117865	0.184185	0.170547	HuH7	mid
187687	Signalling to ERKs	37	0.418811	1.62189	0.0117982	0.031037	0.017287	HepG2	mid
400253	Circadian Clock	35	0.444033	1.63732	0.0118748	0.18004	0.158382	HepG2	late
1280215	Cytokine Signaling in Immune system	279	0.260033	1.31262	0.0118824	0.188498	0.173972	HuH7	late
379724	tRNA Aminoacylation	42	0.473954	1.60759	0.0119008	0.150122	0.132214	HuH7	early
425428	Amine compound SLC transporters	28	-0.522413	-1.62012	0.0119538	0.0313676	0.0174711	HepG2	mid
2559582	Senescence-Associated Secretory Phenotype (SASP)	52	0.386903	1.55504	0.0119607	0.18004	0.158382	HepG2	late
163210	Formation of ATP by chemiosmotic coupling	18	-0.575953	-1.66593	0.0121153	0.104832	0.0905351	HepG2	early
174417	Telomere C-strand (Lagging Strand) Synthesis	23	-0.564524	-1.63103	0.0121585	0.18004	0.158382	HepG2	late
110304	Dual incision reaction in TC-NER	29	0.462238	1.68845	0.0121906	0.0318294	0.0177283	HepG2	mid
110302	Formation of transcription-coupled NER (TC-NER) repair complex	29	0.462238	1.68845	0.0121906	0.0318294	0.0177283	HepG2	mid
416476	G alpha (q) signalling events	162	0.326743	1.41883	0.0122795	0.189068	0.175068	HuH7	mid
77289	Mitochondrial Fatty Acid Beta-Oxidation	15	-0.606566	-1.66742	0.0123416	0.105191	0.0908448	HepG2	early
549132	Organic cation/anion/zwitterion transport	12	0.615088	1.70923	0.0123576	0.105191	0.0908448	HepG2	early
3247509	Chromatin modifying enzymes	188	0.269077	1.33951	0.012381	0.18004	0.158382	HepG2	late
4839726	Chromatin organization	188	0.269077	1.33951	0.012381	0.18004	0.158382	HepG2	late
391903	Eicosanoid ligand-binding receptors	14	-0.625449	-1.63848	0.0124408	0.0324017	0.0180471	HepG2	mid
2468052	Establishment of Sister Chromatid Cohesion	11	0.641257	1.76332	0.012662	0.0328959	0.0183224	HepG2	mid
69541	Stabilization of p53	51	0.448051	1.58296	0.0127231	0.157484	0.138698	HuH7	early
176814	Activation of APC/C and APC/C:Cdc20 mediated degradation of mitotic proteins	70	0.407858	1.53165	0.0127852	0.157484	0.138698	HuH7	early
2022857	Keratan sulfate degradation	12	0.64794	1.71517	0.0128081	0.200151	0.184727	HuH7	late
5654688	SHC-mediated cascade:FGFR1	21	0.565505	1.65849	0.0128562	0.195078	0.180633	HuH7	mid
174178	APC/C:Cdh1 mediated degradation of Cdc20 and other APC/C:Cdh1 targeted proteins in late mitosis/early G1	68	-0.428543	-1.53084	0.0129854	0.184588	0.162383	HepG2	late
167044	Signalling to RAS	27	0.53388	1.6402	0.013117	0.158246	0.139369	HuH7	early
397014	Muscle contraction	63	0.419622	1.54607	0.0131494	0.158246	0.139369	HuH7	early
5663213	RHO GTPases Activate WASPs and WAVEs	29	0.472484	1.66089	0.0131761	0.184588	0.162383	HepG2	late
1296346	Tandem pore domain potassium channels	12	-0.66507	-1.62881	0.0132226	0.184588	0.162383	HepG2	late
1236978	Cross-presentation of soluble exogenous antigens (endosomes)	46	0.445975	1.57545	0.0132331	0.19793	0.183274	HuH7	mid
70171	Glycolysis	26	0.472786	1.67686	0.0132616	0.0343687	0.0191427	HepG2	mid
166207	S6K1-mediated signalling	10	0.684222	1.72155	0.0133115	0.204959	0.189164	HuH7	late
437239	Recycling pathway of L1	25	0.496416	1.68003	0.0134998	0.185978	0.163606	HepG2	late
901042	Calnexin/calreticulin cycle	11	0.662453	1.70366	0.0136364	0.206917	0.190971	HuH7	late
162909	Host Interactions of HIV factors	125	0.349475	1.44372	0.013705	0.163058	0.143607	HuH7	early
1482839	Acyl chain remodelling of PE	22	-0.55274	-1.62302	0.0138692	0.0358545	0.0199703	HepG2	mid
446203	Asparagine N-linked glycosylation	117	-0.314145	-1.42896	0.0139233	0.205319	0.190116	HuH7	mid
936837	Ion transport by P-type ATPases	38	-0.452781	-1.60732	0.0140533	0.163172	0.143707	HuH7	early
390522	Striated Muscle Contraction	32	0.497626	1.62004	0.0141224	0.205363	0.190157	HuH7	mid
69239	Synthesis of DNA	94	-0.391856	-1.47041	0.0141636	0.191447	0.168418	HepG2	late
162906	HIV Infection	214	0.307802	1.36276	0.0141803	0.163172	0.143707	HuH7	early
450408	AUF1 (hnRNP D0) destabilizes mRNA	54	0.438195	1.567	0.0141821	0.163172	0.143707	HuH7	early
70171	Glycolysis	26	0.501058	1.64933	0.014232	0.21287	0.196466	HuH7	late
379726	Mitochondrial tRNA aminoacylation	21	0.502994	1.67715	0.0142421	0.0367278	0.0204567	HepG2	mid
164938	Nef-mediates down modulation of cell surface receptors by recruiting them to clathrin adapters	21	0.525708	1.70333	0.0142626	0.191447	0.168418	HepG2	late
68877	Mitotic Prometaphase	99	-0.362488	-1.47924	0.0142914	0.12067	0.104213	HepG2	early
1059683	Interleukin-6 signaling	10	0.67004	1.74754	0.0144605	0.191648	0.168594	HepG2	late
179812	GRB2 events in EGFR signaling	14	0.589426	1.74604	0.0144615	0.037202	0.0207208	HepG2	mid
622323	Presynaptic nicotinic acetylcholine receptors	13	-0.647825	-1.6373	0.0144684	0.213358	0.196916	HuH7	late
937042	IRAK2 mediated activation of TAK1 complex	10	-0.680881	-1.72799	0.014719	0.208254	0.192834	HuH7	mid
975163	IRAK2 mediated activation of TAK1 complex upon TLR7/8 or 9 stimulation	10	-0.680881	-1.72799	0.014719	0.208254	0.192834	HuH7	mid
4641257	degradation of AXIN	53	0.43848	1.56062	0.0147205	0.166677	0.146795	HuH7	early
174184	Cdc20:Phospho-APC/C mediated degradation of Cyclin A	66	0.4091	1.52111	0.014923	0.166677	0.146795	HuH7	early
69615	G1/S DNA Damage Checkpoints	57	0.428568	1.55197	0.0150106	0.166677	0.146795	HuH7	early
1663150	The activation of arylsulfatases	13	0.618112	1.74353	0.0150594	0.197089	0.173381	HepG2	late
1482788	Acyl chain remodelling of PC	24	-0.52351	-1.65987	0.0151976	0.166677	0.146795	HuH7	early
3560782	Diseases associated with glycosaminoglycan metabolism	26	0.469299	1.64802	0.0153551	0.127593	0.110192	HepG2	early
3781865	Diseases of glycosylation	26	0.469299	1.64802	0.0153551	0.127593	0.110192	HepG2	early
194315	Signaling by Rho GTPases	324	0.286901	1.3246	0.0154525	0.166677	0.146795	HuH7	early
446728	Cell junction organization	74	0.339018	1.46344	0.0155415	0.198768	0.174857	HepG2	late
174154	APC/C:Cdc20 mediated degradation of Securin	63	-0.429767	-1.51724	0.0156571	0.198768	0.174857	HepG2	late
3322077	Glycogen synthesis	15	-0.600838	-1.68099	0.0157127	0.166677	0.146795	HuH7	early
72203	Processing of Capped Intron-Containing Pre-mRNA	118	0.351601	1.43943	0.0157321	0.166677	0.146795	HuH7	early
77387	Insulin receptor recycling	26	0.534989	1.6288	0.0157603	0.166677	0.146795	HuH7	early
5656169	Termination of translesion DNA synthesis	28	0.45759	1.65423	0.0157856	0.0405087	0.0225625	HepG2	mid
1614635	Sulfur amino acid metabolism	23	-0.518252	-1.66657	0.0158349	0.221056	0.204687	HuH7	mid
190322	FGFR4 ligand binding and activation	14	-0.61533	-1.61197	0.0158472	0.0405672	0.0225951	HepG2	mid
174414	Processive synthesis on the C-strand of the telomere	12	0.606901	1.68648	0.0159922	0.131842	0.113861	HepG2	early
179419	APC:Cdc20 mediated degradation of cell cycle proteins prior to satisfation of the cell cycle checkpoint	67	0.405991	1.51484	0.0161525	0.169116	0.148943	HuH7	early
442660	Na+/Cl- dependent neurotransmitter transporters	17	-0.59442	-1.61455	0.0162455	0.234958	0.216852	HuH7	late
73886	Chromosome Maintenance	64	-0.426011	-1.50914	0.0162591	0.198768	0.174857	HepG2	late
879518	Transport of organic anions	11	-0.65374	-1.60738	0.0163488	0.0417492	0.0232535	HepG2	mid
2132295	MHC class II antigen presentation	87	0.335907	1.44204	0.016382	0.234958	0.216852	HuH7	late
159418	Recycling of bile acids and salts	15	-0.597111	-1.67057	0.0163861	0.169864	0.149601	HuH7	early
69186	Lagging Strand Synthesis	21	-0.568564	-1.60425	0.0164811	0.198768	0.174857	HepG2	late
181431	Acetylcholine Binding And Downstream Events	15	-0.614816	-1.59819	0.0165165	0.198768	0.174857	HepG2	late
629602	Activation of Nicotinic Acetylcholine Receptors	15	-0.614816	-1.59819	0.0165165	0.198768	0.174857	HepG2	late
622327	Postsynaptic nicotinic acetylcholine receptors	15	-0.614816	-1.59819	0.0165165	0.198768	0.174857	HepG2	late
69205	G1/S-Specific Transcription	13	0.588933	1.67908	0.016537	0.135267	0.11682	HepG2	early
162588	Budding and maturation of HIV virion	24	0.471762	1.64324	0.0165574	0.0421792	0.0234929	HepG2	mid
76005	Response to elevated platelet cytosolic Ca2+	85	0.341074	1.45762	0.0166147	0.235076	0.216961	HuH7	late
162594	Early Phase of HIV Life Cycle	11	0.626543	1.72286	0.0167845	0.0426537	0.0237572	HepG2	mid
1222352	Latent infection of Homo sapiens with Mycobacterium tuberculosis	34	0.489727	1.59397	0.0167882	0.170273	0.149962	HuH7	early
1222556	Phagosomal maturation (early endosomal stage)	34	0.489727	1.59397	0.0167882	0.170273	0.149962	HuH7	early
109869	RAF/MAP kinase cascade	10	0.64912	1.73689	0.0168752	0.0427804	0.0238278	HepG2	mid
114608	Platelet degranulation	80	0.333533	1.45444	0.0169057	0.20114	0.176944	HepG2	late
212436	Generic Transcription Pathway	188	-0.276645	-1.34675	0.0169492	0.233497	0.216207	HuH7	mid
174437	Removal of the Flap Intermediate from the C-strand	10	0.64622	1.72913	0.0171661	0.0434129	0.0241801	HepG2	mid
166786	Creation of C4 and C2 activators	11	-0.651107	-1.60091	0.017257	0.0435376	0.0242496	HepG2	mid
917729	Endosomal Sorting Complex Required For Transport (ESCRT)	27	0.453183	1.6253	0.0173035	0.04355	0.0242565	HepG2	mid
5387390	Hh mutants abrogate ligand secretion	54	0.430723	1.54028	0.0173153	0.170273	0.149962	HuH7	early
5362768	Hh mutants that don't undergo autocatalytic processing are degraded by ERAD	54	0.430723	1.54028	0.0173153	0.170273	0.149962	HuH7	early
1834949	Cytosolic sensors of pathogen-associated DNA	59	0.420591	1.53456	0.0173392	0.170273	0.149962	HuH7	early
983168	Antigen processing: Ubiquitination & Proteasome degradation	52	0.437334	1.55031	0.0174014	0.170273	0.149962	HuH7	early
76005	Response to elevated platelet cytosolic Ca2+	85	0.320661	1.41656	0.0174051	0.204678	0.180057	HepG2	late
5663084	Diseases of carbohydrate metabolism	10	0.671189	1.68875	0.0175152	0.238161	0.219808	HuH7	late
3229121	Glycogen storage diseases	10	0.671189	1.68875	0.0175152	0.238161	0.219808	HuH7	late
3785653	Myoclonic epilepsy of Lafora	10	0.671189	1.68875	0.0175152	0.238161	0.219808	HuH7	late
3928665	EPH-ephrin mediated repulsion of cells	46	0.39084	1.52497	0.0175941	0.204678	0.180057	HepG2	late
193368	Synthesis of bile acids and bile salts via 7alpha-hydroxycholesterol	15	0.591329	1.67872	0.01779	0.238797	0.220395	HuH7	late
381042	PERK regulates gene expression	11	0.665018	1.64642	0.0177994	0.238893	0.221204	HuH7	mid
1912422	Pre-NOTCH Expression and Processing	24	0.473929	1.62259	0.0178571	0.142848	0.123366	HepG2	early
3656253	Defective EXT1 causes exostoses 1, TRPS2 and CHDS	12	0.600845	1.66965	0.0179307	0.142848	0.123366	HepG2	early
3656237	Defective EXT2 causes exostoses 2	12	0.600845	1.66965	0.0179307	0.142848	0.123366	HepG2	early
3928665	EPH-ephrin mediated repulsion of cells	46	0.371478	1.49888	0.0180095	0.142848	0.123366	HepG2	early
75815	Ubiquitin-dependent degradation of Cyclin D	49	0.43186	1.5444	0.0180253	0.238893	0.221204	HuH7	mid
69229	Ubiquitin-dependent degradation of Cyclin D1	49	0.43186	1.5444	0.0180253	0.238893	0.221204	HuH7	mid
194138	Signaling by VEGF	99	0.296554	1.41637	0.0181691	0.0456189	0.0254088	HepG2	mid
111447	Activation of BAD and translocation to mitochondria	13	0.621117	1.68306	0.0182356	0.241679	0.223055	HuH7	late
69109	Leading Strand Synthesis	14	0.576484	1.7077	0.0184615	0.046022	0.0256333	HepG2	mid
69091	Polymerase switching	14	0.576484	1.7077	0.0184615	0.046022	0.0256333	HepG2	mid
174411	Polymerase switching on the C-strand of the telomere	14	0.576484	1.7077	0.0184615	0.046022	0.0256333	HepG2	mid
69242	S Phase	116	-0.36826	-1.41962	0.0185891	0.212343	0.1868	HepG2	late
390918	Peroxisomal lipid metabolism	21	-0.535408	-1.61585	0.0186573	0.146149	0.126217	HepG2	early
69620	Cell Cycle Checkpoints	122	-0.339743	-1.42882	0.0187049	0.146149	0.126217	HepG2	early
193368	Synthesis of bile acids and bile salts via 7alpha-hydroxycholesterol	15	-0.610124	-1.58599	0.0187688	0.212343	0.1868	HepG2	late
2262749	Cellular response to hypoxia	25	-0.492743	-1.61492	0.0187897	0.242874	0.22489	HuH7	mid
1234174	Regulation of Hypoxia-inducible Factor (HIF) by oxygen	25	-0.492743	-1.61492	0.0187897	0.242874	0.22489	HuH7	mid
176187	Activation of ATR in response to replication stress	37	0.475226	1.57035	0.0187976	0.181025	0.159431	HuH7	early
3214858	RMTs methylate histone arginines	22	0.518072	1.63229	0.018798	0.245423	0.22651	HuH7	late
167044	Signalling to RAS	27	0.469318	1.62447	0.0188615	0.212343	0.1868	HepG2	late
948021	Transport to the Golgi and subsequent modification	36	-0.447779	-1.57278	0.0188772	0.181025	0.159431	HuH7	early
3000157	Laminin interactions	30	0.435885	1.58757	0.0189963	0.147327	0.127235	HepG2	early
4641258	degradation of DVL	55	0.425382	1.52783	0.0190382	0.181025	0.159431	HuH7	early
430039	mRNA decay by 5' to 3' exoribonuclease	14	0.571583	1.69318	0.0190769	0.0474431	0.0264248	HepG2	mid
2046104	alpha-linolenic (omega3) and linoleic (omega6) acid metabolism	13	0.619327	1.67821	0.0192213	0.245423	0.22651	HuH7	late
2046106	alpha-linolenic acid (ALA) metabolism	13	0.619327	1.67821	0.0192213	0.245423	0.22651	HuH7	late
70268	Pyruvate metabolism	20	-0.539709	-1.63062	0.0193473	0.181025	0.159431	HuH7	early
1268020	Mitochondrial protein import	32	0.498346	1.595	0.0193647	0.181025	0.159431	HuH7	early
68877	Mitotic Prometaphase	99	-0.378857	-1.43167	0.019501	0.216561	0.19051	HepG2	late
211981	Xenobiotics	15	0.581477	1.65075	0.019544	0.245503	0.226584	HuH7	late
351906	Apoptotic cleavage of cell adhesion proteins	11	-0.640249	-1.6727	0.0195946	0.24961	0.231128	HuH7	mid
174154	APC/C:Cdc20 mediated degradation of Securin	63	0.408255	1.50419	0.0196429	0.182001	0.16029	HuH7	early
1445148	Translocation of GLUT4 to the plasma membrane	52	0.375158	1.50783	0.0196497	0.216561	0.19051	HepG2	late
77388	SHC-related events	17	0.559076	1.63826	0.0197032	0.245503	0.226584	HuH7	late
983170	Antigen Presentation: Folding, assembly and peptide loading of class I MHC	24	-0.50107	-1.6254	0.0197876	0.24961	0.231128	HuH7	mid
109581	Apoptosis	150	0.288553	1.34934	0.0199575	0.245503	0.226584	HuH7	late
176409	APC/C:Cdc20 mediated degradation of mitotic proteins	69	0.396649	1.48675	0.0200388	0.18404	0.162087	HuH7	early
75105	Fatty Acyl-CoA Biosynthesis	20	0.525291	1.61831	0.0201655	0.245503	0.226584	HuH7	late
174113	SCF-beta-TrCP mediated degradation of Emi1	53	-0.437502	-1.50195	0.0202456	0.217713	0.191524	HepG2	late
204174	Regulation of pyruvate dehydrogenase (PDH) complex	12	-0.625336	-1.66904	0.0203436	0.253568	0.234792	HuH7	mid
69481	G2/M Checkpoints	51	0.435345	1.53807	0.0204891	0.18654	0.164288	HuH7	early
5627123	RHO GTPases activate PAKs	23	0.470351	1.61485	0.0206327	0.0511907	0.0285122	HepG2	mid
68949	Orc1 removal from chromatin	67	-0.387612	-1.48577	0.0206935	0.158147	0.136579	HepG2	early
69052	Switching of origins to a post-replicative state	67	-0.387612	-1.48577	0.0206935	0.158147	0.136579	HepG2	early
5654219	Phospholipase C-mediated cascade: FGFR1	48	-0.440439	-1.52116	0.0207746	0.0514207	0.0286403	HepG2	mid
176412	Phosphorylation of the APC/C	17	-0.561129	-1.5979	0.020847	0.158165	0.136595	HepG2	early
5632684	Hedgehog 'on' state	78	0.382489	1.46821	0.0209225	0.186928	0.164629	HuH7	early
4641263	regulation of FZD by ubiquitination	17	-0.556116	-1.64894	0.0209726	0.258333	0.239204	HuH7	mid
166058	MyD88:Mal cascade initiated on plasma membrane	71	0.336918	1.44407	0.0210225	0.217713	0.191524	HepG2	late
181438	Toll Like Receptor 2 (TLR2) Cascade	71	0.336918	1.44407	0.0210225	0.217713	0.191524	HepG2	late
168179	Toll Like Receptor TLR1:TLR2 Cascade	71	0.336918	1.44407	0.0210225	0.217713	0.191524	HepG2	late
168188	Toll Like Receptor TLR6:TLR2 Cascade	71	0.336918	1.44407	0.0210225	0.217713	0.191524	HepG2	late
5654719	SHC-mediated cascade:FGFR4	20	0.559	1.59973	0.0211835	0.186928	0.164629	HuH7	early
392154	Nitric oxide stimulates guanylate cyclase	24	-0.509798	-1.6164	0.0212766	0.186928	0.164629	HuH7	early
2559583	Cellular Senescence	123	0.341079	1.40584	0.0212963	0.186928	0.164629	HuH7	early
5654227	Phospholipase C-mediated cascade; FGFR3	45	-0.443146	-1.51057	0.0213096	0.0526206	0.0293086	HepG2	mid
168180	TRAF6 Mediated Induction of proinflammatory cytokines	55	0.366901	1.48934	0.0213136	0.217713	0.191524	HepG2	late
72086	mRNA Capping	29	-0.481385	-1.56672	0.0215404	0.16225	0.140123	HepG2	early
69563	p53-Dependent G1 DNA Damage Response	54	0.424758	1.51895	0.0216029	0.186928	0.164629	HuH7	early
69580	p53-Dependent G1/S DNA damage checkpoint	54	0.424758	1.51895	0.0216029	0.186928	0.164629	HuH7	early
174084	Autodegradation of Cdh1 by Cdh1:APC/C	59	-0.42398	-1.48128	0.0216265	0.217713	0.191524	HepG2	late
70326	Glucose metabolism	71	-0.352362	-1.46804	0.0216546	0.263633	0.244112	HuH7	mid
180585	Vif-mediated degradation of APOBEC3G	52	-0.435746	-1.4922	0.0217987	0.217713	0.191524	HepG2	late
192105	Synthesis of bile acids and bile salts	19	-0.569224	-1.56519	0.0218059	0.217713	0.191524	HepG2	late
982772	Growth hormone receptor signaling	23	0.469102	1.58638	0.0220708	0.165058	0.142548	HepG2	early
187706	Signalling to p38 via RIT and RIN	15	0.554363	1.67229	0.022082	0.0543997	0.0302995	HepG2	mid
1474228	Degradation of the extracellular matrix	106	-0.365714	-1.42523	0.0221706	0.0544898	0.0303497	HepG2	mid
75109	Triglyceride Biosynthesis	38	-0.435974	-1.54765	0.0221893	0.190428	0.167712	HuH7	early
2500257	Resolution of Sister Chromatid Cohesion	91	-0.382972	-1.43149	0.0223771	0.217713	0.191524	HepG2	late
5668914	Diseases of metabolism	34	-0.456543	-1.58138	0.0224117	0.190773	0.168016	HuH7	early
109970	Global Genomic NER (GG-NER)	35	-0.484667	-1.53498	0.0224284	0.217713	0.191524	HepG2	late
180534	Vpu mediated degradation of CD4	50	-0.438988	-1.49487	0.0224895	0.217713	0.191524	HepG2	late
2129379	Molecules associated with elastic fibres	35	0.467544	1.55441	0.0225399	0.271257	0.251171	HuH7	mid
140837	Intrinsic Pathway of Fibrin Clot Formation	16	-0.581041	-1.58034	0.0225619	0.0553215	0.0308129	HepG2	mid
429914	Deadenylation-dependent mRNA decay	48	-0.415389	-1.50096	0.0226674	0.168318	0.145363	HepG2	early
629594	Highly calcium permeable postsynaptic nicotinic acetylcholine receptors	12	-0.639521	-1.58495	0.0228513	0.275004	0.253811	HuH7	late
77289	Mitochondrial Fatty Acid Beta-Oxidation	15	-0.570436	-1.62443	0.022869	0.272089	0.251942	HuH7	mid
5218921	VEGFR2 mediated cell proliferation	27	0.46308	1.60287	0.0229767	0.217713	0.191524	HepG2	late
69017	CDK-mediated phosphorylation and removal of Cdc6	49	-0.441474	-1.49629	0.0230203	0.217713	0.191524	HepG2	late
446203	Asparagine N-linked glycosylation	117	-0.338057	-1.41472	0.0230719	0.170115	0.146915	HepG2	early
176412	Phosphorylation of the APC/C	17	0.530511	1.66526	0.0231511	0.0566337	0.0315438	HepG2	mid
2160916	Hyaluronan uptake and degradation	11	0.642568	1.65252	0.0232057	0.275881	0.254621	HuH7	late
975634	Retinoid metabolism and transport	39	-0.418956	-1.54368	0.0232558	0.273582	0.253325	HuH7	mid
69610	p53-Independent DNA Damage Response	51	-0.437659	-1.49241	0.0232893	0.217713	0.191524	HepG2	late
69613	p53-Independent G1/S DNA damage checkpoint	51	-0.437659	-1.49241	0.0232893	0.217713	0.191524	HepG2	late
69601	Ubiquitin Mediated Degradation of Phosphorylated Cdc25A	51	-0.437659	-1.49241	0.0232893	0.217713	0.191524	HepG2	late
4420097	VEGFA-VEGFR2 Pathway	91	0.323922	1.40421	0.0234512	0.275881	0.254621	HuH7	late
211859	Biological oxidations	142	-0.298797	-1.35574	0.0234647	0.198125	0.174491	HuH7	early
446193	Biosynthesis of the N-glycan precursor (dolichol lipid-linked oligosaccharide, LLO) and transfer to a nascent protein	65	-0.385156	-1.46921	0.0236353	0.17305	0.14945	HepG2	early
2428933	SHC-related events triggered by IGF1R	18	0.540195	1.61178	0.0240811	0.277355	0.255981	HuH7	late
381753	Olfactory Signaling Pathway	342	0.276319	1.28334	0.024367	0.204098	0.179752	HuH7	early
2672351	Stimuli-sensing channels	88	-0.376533	-1.43604	0.0244485	0.277355	0.255981	HuH7	late
187706	Signalling to p38 via RIT and RIN	15	0.571678	1.62293	0.0245552	0.277355	0.255981	HuH7	late
5357801	Programmed Cell Death	153	-0.317545	-1.37693	0.0245583	0.178559	0.154208	HepG2	early
5668599	RHO GTPases Activate NADPH Oxidases	11	0.654543	1.60186	0.0245826	0.20427	0.179903	HuH7	early
2562578	TRIF-mediated programmed cell death	10	0.667596	1.60891	0.0246466	0.286722	0.265492	HuH7	mid
111465	Apoptotic cleavage of cellular proteins	38	0.390434	1.51933	0.0247934	0.0605097	0.0337027	HepG2	mid
549132	Organic cation/anion/zwitterion transport	12	-0.635896	-1.57596	0.0250682	0.277355	0.255981	HuH7	late
390918	Peroxisomal lipid metabolism	21	0.507737	1.58175	0.0250849	0.277355	0.255981	HuH7	late
400253	Circadian Clock	35	0.423995	1.51897	0.0251659	0.277355	0.255981	HuH7	late
194068	Bile acid and bile salt metabolism	31	-0.459572	-1.55706	0.0252121	0.207851	0.183057	HuH7	early
140534	Ligand-dependent caspase activation	17	-0.554121	-1.57794	0.0254432	0.183717	0.158662	HepG2	early
112316	Neuronal System	269	-0.31028	-1.30198	0.0255498	0.233168	0.205119	HepG2	late
171007	p38MAPK events	13	0.57475	1.66224	0.0256178	0.0623765	0.0347424	HepG2	mid
69202	Cyclin E associated events during G1/S transition	60	-0.41491	-1.45458	0.0256377	0.233168	0.205119	HepG2	late
69620	Cell Cycle Checkpoints	122	-0.358945	-1.39323	0.0256532	0.233168	0.205119	HepG2	late
164940	Nef mediated downregulation of MHC class I complex cell surface expression	10	0.652602	1.64199	0.0256889	0.278827	0.25734	HuH7	late
418594	G alpha (i) signalling events	193	0.265073	1.28206	0.0258321	0.278827	0.25734	HuH7	late
1793185	Chondroitin sulfate/dermatan sulfate metabolism	49	0.370692	1.47105	0.0258333	0.233168	0.205119	HepG2	late
2173782	Binding and Uptake of Ligands by Scavenger Receptors	40	-0.449865	-1.50233	0.0259536	0.0630474	0.0351161	HepG2	mid
192105	Synthesis of bile acids and bile salts	19	-0.532391	-1.56381	0.0260417	0.186751	0.161282	HepG2	early
3322077	Glycogen synthesis	15	0.543924	1.6408	0.026183	0.0634573	0.0353445	HepG2	mid
418594	G alpha (i) signalling events	193	-0.327621	-1.33697	0.0264332	0.233213	0.205159	HepG2	late
77387	Insulin receptor recycling	26	0.504323	1.56196	0.0265921	0.305956	0.283301	HuH7	mid
983712	Ion channel transport	173	-0.329595	-1.35598	0.0266885	0.064533	0.0359436	HepG2	mid
381426	Regulation of Insulin-like Growth Factor (IGF) transport and uptake by Insulin-like Growth Factor Binding Proteins (IGFBPs)	17	0.533009	1.62413	0.0267663	0.233213	0.205159	HepG2	late
112412	SOS-mediated signalling	14	0.554117	1.64144	0.0267692	0.0645792	0.0359693	HepG2	mid
112410	SHC-mediated signalling	15	0.568381	1.61357	0.0268103	0.286081	0.264035	HuH7	late
2559582	Senescence-Associated Secretory Phenotype (SASP)	52	0.422348	1.49718	0.0268479	0.217787	0.191807	HuH7	early
209560	NF-kB is activated and signals survival	13	0.61983	1.57726	0.0269174	0.217787	0.191807	HuH7	early
391903	Eicosanoid ligand-binding receptors	14	0.556092	1.62657	0.0269806	0.192168	0.16596	HepG2	early
5357801	Programmed Cell Death	153	0.281789	1.31858	0.0270506	0.286081	0.264035	HuH7	late
113510	E2F mediated regulation of DNA replication	28	-0.504653	-1.52996	0.0271105	0.233213	0.205159	HepG2	late
69109	Leading Strand Synthesis	14	-0.606837	-1.5451	0.0271747	0.233213	0.205159	HepG2	late
69091	Polymerase switching	14	-0.606837	-1.5451	0.0271747	0.233213	0.205159	HepG2	late
174411	Polymerase switching on the C-strand of the telomere	14	-0.606837	-1.5451	0.0271747	0.233213	0.205159	HepG2	late
350562	Regulation of ornithine decarboxylase (ODC)	49	0.41915	1.49895	0.0272816	0.308022	0.285214	HuH7	mid
180585	Vif-mediated degradation of APOBEC3G	52	0.421666	1.49477	0.027345	0.217787	0.191807	HuH7	early
69190	DNA strand elongation	32	0.480294	1.53722	0.0273484	0.217787	0.191807	HuH7	early
400253	Circadian Clock	35	-0.427202	-1.5331	0.0273601	0.308022	0.285214	HuH7	mid
2214320	Anchoring fibril formation	15	-0.582762	-1.5589	0.0273712	0.0657545	0.0366239	HepG2	mid
72662	Activation of the mRNA upon binding of the cap-binding complex and eIFs, and subsequent binding to 43S	58	-0.392361	-1.46726	0.0273914	0.193776	0.167349	HepG2	early
167044	Signalling to RAS	27	0.433782	1.55572	0.0273973	0.0657545	0.0366239	HepG2	mid
180336	SHC1 events in EGFR signaling	15	0.540865	1.63157	0.0274448	0.0657545	0.0366239	HepG2	mid
5358346	Hedgehog ligand biogenesis	61	0.398986	1.46367	0.0274574	0.217787	0.191807	HuH7	early
198323	AKT phosphorylates targets in the cytosol	11	0.63415	1.63087	0.027512	0.28805	0.265852	HuH7	late
140875	Common Pathway of Fibrin Clot Formation	19	-0.539656	-1.60739	0.0279525	0.218679	0.192593	HuH7	early
391251	Protein folding	34	-0.451529	-1.52185	0.027972	0.196555	0.169749	HepG2	early
73933	Resolution of Abasic Sites (AP sites)	31	0.484231	1.53824	0.0280755	0.218679	0.192593	HuH7	early
194223	HDL-mediated lipid transport	12	-0.616989	-1.55351	0.0281627	0.0673203	0.0374961	HepG2	mid
174084	Autodegradation of Cdh1 by Cdh1:APC/C	59	0.402647	1.46909	0.0281964	0.218679	0.192593	HuH7	early
450294	MAP kinase activation in TLR cascade	48	0.370983	1.46662	0.0282324	0.238909	0.21017	HepG2	late
69618	Mitotic Spindle Checkpoint	19	0.496735	1.61316	0.0283174	0.0675361	0.0376162	HepG2	mid
881907	Gastrin-CREB signalling pathway via PKC and MAPK	183	-0.324718	-1.3426	0.0284165	0.0676183	0.037662	HepG2	mid
180336	SHC1 events in EGFR signaling	15	0.551188	1.62325	0.0284261	0.238909	0.21017	HepG2	late
446193	Biosynthesis of the N-glycan precursor (dolichol lipid-linked oligosaccharide, LLO) and transfer to a nascent protein	65	0.354242	1.44204	0.0286272	0.296759	0.27389	HuH7	late
193775	Synthesis of bile acids and bile salts via 24-hydroxycholesterol	10	-0.653294	-1.56286	0.0286367	0.0679878	0.0378679	HepG2	mid
937061	TRIF-mediated TLR3/TLR4 signaling	75	0.377007	1.43611	0.0287402	0.221257	0.194864	HuH7	early
194441	Metabolism of non-coding RNA	23	-0.530849	-1.53373	0.0287513	0.238909	0.21017	HepG2	late
191859	snRNP Assembly	23	-0.530849	-1.53373	0.0287513	0.238909	0.21017	HepG2	late
2028269	Signaling by Hippo	20	0.481965	1.59121	0.0287529	0.0681003	0.0379305	HepG2	mid
5663213	RHO GTPases Activate WASPs and WAVEs	29	0.428642	1.56573	0.0288142	0.0681003	0.0379305	HepG2	mid
500792	GPCR ligand binding	376	0.214025	1.20157	0.0288363	0.201277	0.173827	HepG2	early
912631	Regulation of signaling by CBL	16	0.525071	1.61275	0.0290549	0.0685146	0.0381613	HepG2	mid
2142845	Hyaluronan metabolism	14	0.579264	1.60382	0.0291335	0.29681	0.273937	HuH7	late
432720	Lysosome Vesicle Biogenesis	25	0.476477	1.55442	0.029199	0.29681	0.273937	HuH7	late
450341	Activation of the AP-1 family of transcription factors	10	-0.638204	-1.61968	0.029215	0.32522	0.301139	HuH7	mid
114452	Activation of BH3-only proteins	23	0.456713	1.56803	0.0292297	0.0687719	0.0383046	HepG2	mid
187577	SCF(Skp2)-mediated degradation of p27/p21	51	0.422354	1.49217	0.0292465	0.222851	0.196268	HuH7	early
3214847	HATs acetylate histones	91	0.289163	1.36522	0.0293555	0.0689129	0.0383831	HepG2	mid
2173795	Downregulation of SMAD2/3:SMAD4 transcriptional activity	22	-0.498772	-1.58935	0.029509	0.32522	0.301139	HuH7	mid
68867	Assembly of the pre-replicative complex	63	-0.408274	-1.44136	0.0295175	0.243345	0.214072	HepG2	late
72172	mRNA Splicing	114	0.338709	1.38042	0.0295858	0.222851	0.196268	HuH7	early
72163	mRNA Splicing - Major Pathway	114	0.338709	1.38042	0.0295858	0.222851	0.196268	HuH7	early
5218920	VEGFR2 mediated vascular permeability	23	0.475843	1.58142	0.0302225	0.247211	0.217473	HepG2	late
442729	CREB phosphorylation through the activation of CaMKII	16	-0.569269	-1.54833	0.0308588	0.07228	0.0402585	HepG2	mid
4086400	PCP/CE pathway	76	0.368063	1.4269	0.0308737	0.336717	0.311784	HuH7	mid
69109	Leading Strand Synthesis	14	0.603387	1.57186	0.0308979	0.227817	0.200641	HuH7	early
69091	Polymerase switching	14	0.603387	1.57186	0.0308979	0.227817	0.200641	HuH7	early
174411	Polymerase switching on the C-strand of the telomere	14	0.603387	1.57186	0.0308979	0.227817	0.200641	HuH7	early
174403	Glutathione synthesis and recycling	11	-0.628293	-1.60477	0.0312019	0.228243	0.201016	HuH7	early
936837	Ion transport by P-type ATPases	38	-0.451384	-1.49076	0.0312582	0.0730522	0.0406886	HepG2	mid
195258	RHO GTPase Effectors	211	0.260673	1.27269	0.0313152	0.31526	0.290965	HuH7	late
74752	Signaling by Insulin receptor	111	0.339548	1.37832	0.0313915	0.228243	0.201016	HuH7	early
5674400	Constitutive Signaling by AKT1 E17K in Cancer	22	0.482251	1.58508	0.031631	0.254427	0.223821	HepG2	late
186712	Regulation of beta-cell development	22	-0.519523	-1.52549	0.0317011	0.0739222	0.0411732	HepG2	mid
5656121	Translesion synthesis by POLI	17	-0.566978	-1.52169	0.0318162	0.254427	0.223821	HepG2	late
169911	Regulation of Apoptosis	49	-0.429869	-1.45696	0.0318337	0.254427	0.223821	HepG2	late
977068	Termination of O-glycan biosynthesis	22	-0.519236	-1.52464	0.0318426	0.0740872	0.0412651	HepG2	mid
881907	Gastrin-CREB signalling pathway via PKC and MAPK	183	0.30173	1.33017	0.031848	0.343762	0.318307	HuH7	mid
399955	SEMA3A-Plexin repulsion signaling by inhibiting Integrin adhesion	14	0.557207	1.61138	0.0322108	0.25549	0.224757	HepG2	late
166166	MyD88-independent TLR3/TLR4 cascade	76	0.372069	1.42238	0.0322376	0.231183	0.203606	HuH7	early
168164	Toll Like Receptor 3 (TLR3) Cascade	76	0.372069	1.42238	0.0322376	0.231183	0.203606	HuH7	early
622323	Presynaptic nicotinic acetylcholine receptors	13	-0.596016	-1.52824	0.032316	0.0750218	0.0417856	HepG2	mid
69231	Cyclin D associated events in G1	30	0.442887	1.51737	0.0323376	0.31941	0.294796	HuH7	late
69236	G1 Phase	30	0.442887	1.51737	0.0323376	0.31941	0.294796	HuH7	late
3214842	HDMs demethylate histones	24	0.447259	1.55789	0.032425	0.0750977	0.0418279	HepG2	mid
351202	Metabolism of polyamines	15	0.529885	1.59845	0.0324921	0.0750977	0.0418279	HepG2	mid
73884	Base Excision Repair	32	0.473012	1.51391	0.0326142	0.232293	0.204583	HuH7	early
4086400	PCP/CE pathway	76	-0.365626	-1.42927	0.0326147	0.226143	0.195302	HepG2	early
168638	NOD1/2 Signaling Pathway	24	0.444575	1.54855	0.0327699	0.0755729	0.0420926	HepG2	mid
168180	TRAF6 Mediated Induction of proinflammatory cytokines	55	0.334864	1.42188	0.0329198	0.0757518	0.0421922	HepG2	mid
157579	Telomere Maintenance	36	0.456057	1.49948	0.0329225	0.232904	0.205122	HuH7	early
629597	Highly calcium permeable nicotinic acetylcholine receptors	10	0.610444	1.60361	0.0329257	0.226797	0.195867	HepG2	early
5654693	FRS-mediated FGFR1 signaling	30	0.47321	1.51297	0.033107	0.346421	0.320769	HuH7	mid
174113	SCF-beta-TrCP mediated degradation of Emi1	53	0.401963	1.46278	0.0331147	0.346421	0.320769	HuH7	mid
1234176	Oxygen-dependent proline hydroxylation of Hypoxia-inducible Factor Alpha	18	-0.517652	-1.56279	0.033364	0.346421	0.320769	HuH7	mid
70895	Branched-chain amino acid catabolism	17	-0.532331	-1.57841	0.0334178	0.346421	0.320769	HuH7	mid
1187000	Fertilization	23	-0.510524	-1.51527	0.0336904	0.0771858	0.0429909	HepG2	mid
1474165	Reproduction	23	-0.510524	-1.51527	0.0336904	0.0771858	0.0429909	HepG2	mid
110312	Translesion synthesis by REV1	16	-0.574015	-1.51814	0.0338301	0.265896	0.23391	HepG2	late
77075	RNA Pol II CTD phosphorylation and interaction with CE	27	-0.472555	-1.50997	0.0338316	0.229077	0.197836	HepG2	early
167160	RNA Pol II CTD phosphorylation and interaction with CE	27	-0.472555	-1.50997	0.0338316	0.229077	0.197836	HepG2	early
1660517	Synthesis of PIPs at the late endosome membrane	10	0.63793	1.60507	0.0338627	0.322352	0.297511	HuH7	late
72165	mRNA Splicing - Minor Pathway	42	-0.396733	-1.48175	0.0338767	0.347112	0.321409	HuH7	mid
1630316	Glycosaminoglycan metabolism	116	0.272015	1.31068	0.033913	0.229077	0.197836	HepG2	early
1368108	BMAL1:CLOCK,NPAS2 activates circadian gene expression	18	0.521139	1.55492	0.033967	0.322352	0.297511	HuH7	late
193775	Synthesis of bile acids and bile salts via 24-hydroxycholesterol	10	-0.654656	-1.52749	0.0340306	0.265896	0.23391	HepG2	late
5626467	RHO GTPases activate IQGAPs	15	0.554518	1.57421	0.0340767	0.322352	0.297511	HuH7	late
4641263	regulation of FZD by ubiquitination	17	-0.562813	-1.5287	0.0341319	0.322352	0.297511	HuH7	late
936837	Ion transport by P-type ATPases	38	-0.407307	-1.49205	0.0341476	0.347112	0.321409	HuH7	mid
445989	TAK1 activates NFkB by phosphorylation and activation of IKKs complex	21	0.46648	1.5554	0.0342489	0.0782939	0.0436081	HepG2	mid
1483206	Glycerophospholipid biosynthesis	90	0.316506	1.37021	0.0344828	0.322352	0.297511	HuH7	late
909733	Interferon alpha/beta signaling	68	0.340656	1.39897	0.0344828	0.322352	0.297511	HuH7	late
381038	XBP1(S) activates chaperone genes	53	0.345993	1.39919	0.0345269	0.266375	0.234332	HepG2	late
194441	Metabolism of non-coding RNA	23	-0.493339	-1.52071	0.0345862	0.230648	0.199193	HepG2	early
191859	snRNP Assembly	23	-0.493339	-1.52071	0.0345862	0.230648	0.199193	HepG2	early
3928662	EPHB-mediated forward signaling	40	0.385467	1.46528	0.0346008	0.266375	0.234332	HepG2	late
975871	MyD88 cascade initiated on plasma membrane	64	0.318353	1.39758	0.0346232	0.0786345	0.0437978	HepG2	mid
168142	Toll Like Receptor 10 (TLR10) Cascade	64	0.318353	1.39758	0.0346232	0.0786345	0.0437978	HepG2	mid
168176	Toll Like Receptor 5 (TLR5) Cascade	64	0.318353	1.39758	0.0346232	0.0786345	0.0437978	HepG2	mid
909733	Interferon alpha/beta signaling	68	-0.369809	-1.42123	0.0348238	0.230763	0.199291	HepG2	early
1168372	Downstream signaling events of B Cell Receptor (BCR)	162	0.307818	1.33665	0.0348624	0.35097	0.324982	HuH7	mid
425397	Transport of vitamins, nucleosides, and related molecules	35	-0.456008	-1.48062	0.0348868	0.0790617	0.0440358	HepG2	mid
5620922	BBSome-mediated cargo-targeting to cilium	10	-0.637847	-1.58072	0.035022	0.24403	0.21492	HuH7	early
1433617	Regulation of signaling by NODAL	10	-0.636862	-1.57828	0.035022	0.24403	0.21492	HuH7	early
166520	Signalling by NGF	271	0.282083	1.27957	0.0351943	0.24403	0.21492	HuH7	early
1655829	Regulation of cholesterol biosynthesis by SREBP (SREBF)	38	-0.431246	-1.48789	0.0356177	0.234539	0.202553	HepG2	early
1445148	Translocation of GLUT4 to the plasma membrane	52	0.370538	1.43731	0.0358689	0.332343	0.306732	HuH7	late
5654712	FRS2-mediated FGFR4 signaling	29	0.486879	1.52202	0.0359036	0.247309	0.217808	HuH7	early
69202	Cyclin E associated events during G1/S transition	60	0.393115	1.43684	0.0361837	0.24761	0.218073	HuH7	early
73762	RNA Polymerase I Transcription Initiation	31	-0.453821	-1.49733	0.036271	0.237349	0.204979	HepG2	early
2142691	Synthesis of Leukotrienes (LT) and Eoxins (EX)	17	-0.550858	-1.51976	0.0362739	0.0820277	0.0456878	HepG2	mid
209560	NF-kB is activated and signals survival	13	0.599806	1.55164	0.0364185	0.36039	0.333705	HuH7	mid
879518	Transport of organic anions	11	-0.606264	-1.58391	0.0364865	0.36039	0.333705	HuH7	mid
5654704	SHC-mediated cascade:FGFR3	18	0.552023	1.54409	0.036596	0.247839	0.218274	HuH7	early
171306	Packaging Of Telomere Ends	11	0.636024	1.55653	0.0366905	0.247839	0.218274	HuH7	early
110314	Recognition of DNA damage by PCNA-containing replication complex	26	-0.504831	-1.50458	0.0367324	0.278484	0.244984	HepG2	late
168255	Influenza Life Cycle	114	-0.330907	-1.3789	0.0368483	0.239628	0.206948	HepG2	early
373755	Semaphorin interactions	65	0.329904	1.39343	0.0369515	0.278484	0.244984	HepG2	late
5655862	Translesion synthesis by POLK	17	-0.561162	-1.50608	0.0369716	0.278484	0.244984	HepG2	late
68875	Mitotic Prophase	67	0.380385	1.4193	0.0369892	0.248254	0.21864	HuH7	early
419037	NCAM1 interactions	38	-0.448815	-1.46992	0.0371393	0.341096	0.31481	HuH7	late
5339562	Uptake and actions of bacterial toxins	21	0.483158	1.56547	0.0372771	0.27878	0.245244	HepG2	late
168928	RIG-I/MDA5 mediated induction of IFN-alpha/beta pathways	63	0.386309	1.42333	0.0373377	0.248997	0.219295	HuH7	early
425397	Transport of vitamins, nucleosides, and related molecules	35	-0.415167	-1.4899	0.0374661	0.364326	0.337349	HuH7	mid
15869	Metabolism of nucleotides	77	-0.36045	-1.41159	0.0375483	0.240407	0.207621	HepG2	early
2559580	Oxidative Stress Induced Senescence	68	0.314238	1.37356	0.0375487	0.240407	0.207621	HepG2	early
1169091	Activation of NF-kappaB in B cells	64	0.379772	1.42591	0.0375809	0.364326	0.337349	HuH7	mid
73777	RNA Polymerase I Chain Elongation	29	-0.459642	-1.49596	0.0376569	0.240407	0.207621	HepG2	early
2559586	DNA Damage/Telomere Stress Induced Senescence	27	0.440103	1.52334	0.0377229	0.280113	0.246417	HepG2	late
2500257	Resolution of Sister Chromatid Cohesion	91	0.34882	1.37134	0.0377478	0.250139	0.2203	HuH7	early
69183	Processive synthesis on the lagging strand	16	0.515087	1.56612	0.0381239	0.241395	0.208473	HepG2	early
204174	Regulation of pyruvate dehydrogenase (PDH) complex	12	-0.59975	-1.57148	0.0382067	0.251588	0.221576	HuH7	early
73772	RNA Polymerase I Promoter Escape	30	-0.455566	-1.49295	0.0383012	0.241395	0.208473	HepG2	early
196854	Metabolism of vitamins and cofactors	81	-0.320919	-1.36929	0.0383728	0.365239	0.338194	HuH7	mid
196849	Metabolism of water-soluble vitamins and cofactors	81	-0.320919	-1.36929	0.0383728	0.365239	0.338194	HuH7	mid
156581	Methylation	10	0.598545	1.60156	0.0384056	0.0866609	0.0482684	HepG2	mid
450531	Regulation of mRNA stability by proteins that bind AU-rich elements	85	-0.351767	-1.40226	0.0385033	0.241395	0.208473	HepG2	early
2559583	Cellular Senescence	123	0.28682	1.30111	0.0386399	0.346011	0.319347	HuH7	late
416476	G alpha (q) signalling events	162	-0.320382	-1.33064	0.0386598	0.346011	0.319347	HuH7	late
166208	mTORC1-mediated signalling	12	0.594445	1.57356	0.038666	0.346011	0.319347	HuH7	late
70614	Amino acid synthesis and interconversion (transamination)	16	-0.546328	-1.52713	0.0387365	0.241411	0.208488	HepG2	early
975298	Ligand-gated ion channel transport	23	-0.505519	-1.50042	0.0390471	0.0879189	0.0489691	HepG2	mid
171007	p38MAPK events	13	0.563725	1.59012	0.0390964	0.288267	0.253591	HepG2	late
1655829	Regulation of cholesterol biosynthesis by SREBP (SREBF)	38	-0.440845	-1.45596	0.0393036	0.0883066	0.049185	HepG2	mid
5654699	SHC-mediated cascade:FGFR2	23	0.513677	1.51745	0.0395451	0.258773	0.227904	HuH7	early
1181150	Signaling by NODAL	19	-0.529289	-1.50139	0.0399139	0.0894857	0.0498417	HepG2	mid
190239	FGFR3 ligand binding and activation	12	0.611886	1.54718	0.0399785	0.367092	0.339911	HuH7	mid
2033514	FGFR3 mutant receptor activation	12	0.611886	1.54718	0.0399785	0.367092	0.339911	HuH7	mid
190372	FGFR3c ligand binding and activation	12	0.611886	1.54718	0.0399785	0.367092	0.339911	HuH7	mid
1839130	Signaling by activated point mutants of FGFR3	12	0.611886	1.54718	0.0399785	0.367092	0.339911	HuH7	mid
156584	Cytosolic sulfonation of small molecules	18	0.512566	1.52935	0.0400507	0.355365	0.32798	HuH7	late
5387390	Hh mutants abrogate ligand secretion	54	-0.410619	-1.41265	0.0400522	0.289477	0.254655	HepG2	late
5362768	Hh mutants that don't undergo autocatalytic processing are degraded by ERAD	54	-0.410619	-1.41265	0.0400522	0.289477	0.254655	HepG2	late
418457	cGMP effects	18	-0.528614	-1.55113	0.0400839	0.260013	0.228997	HuH7	early
211733	Regulation of activated PAK-2p34 by proteasome mediated degradation	48	-0.423502	-1.42913	0.04009	0.289477	0.254655	HepG2	late
1483166	Synthesis of PA	28	-0.457891	-1.51657	0.0402313	0.260013	0.228997	HuH7	early
4086398	Ca2+ pathway	40	-0.395486	-1.4673	0.0403206	0.367092	0.339911	HuH7	mid
350562	Regulation of ornithine decarboxylase (ODC)	49	-0.420581	-1.42548	0.0405157	0.290322	0.255398	HepG2	late
606279	Deposition of new CENPA-containing nucleosomes at the centromere	32	-0.445697	-1.48218	0.0406816	0.250551	0.216381	HepG2	early
774815	Nucleosome assembly	32	-0.445697	-1.48218	0.0406816	0.250551	0.216381	HepG2	early
163125	Post-translational modification: synthesis of GPI-anchored proteins	25	-0.459146	-1.50481	0.0407516	0.367818	0.340583	HuH7	mid
1236975	Antigen processing-Cross presentation	76	0.364243	1.39246	0.0408131	0.262155	0.230883	HuH7	early
5610783	Degradation of GLI2 by the proteasome	58	-0.40418	-1.40991	0.0410038	0.290322	0.255398	HepG2	late
438066	Unblocking of NMDA receptor, glutamate binding and activation	16	-0.556071	-1.51243	0.0413392	0.0923381	0.0514305	HepG2	mid
380108	Chemokine receptors bind chemokines	50	-0.413132	-1.4341	0.0413625	0.0923381	0.0514305	HepG2	mid
68877	Mitotic Prometaphase	99	0.340902	1.35848	0.041463	0.264706	0.23313	HuH7	early
168273	Influenza Viral RNA Transcription and Replication	110	-0.328798	-1.36233	0.0414747	0.253941	0.219309	HepG2	early
1638074	Keratan sulfate/keratin metabolism	33	0.415238	1.46084	0.0415634	0.364746	0.336638	HuH7	late
75876	Synthesis of very long-chain fatty acyl-CoAs	16	0.532782	1.53925	0.0418047	0.364746	0.336638	HuH7	late
975138	TRAF6 mediated induction of NFkB and MAP kinases upon TLR7/8 or 9 activation	65	0.312731	1.37664	0.0419038	0.0933473	0.0519926	HepG2	mid
71406	Pyruvate metabolism and Citric Acid (TCA) cycle	41	-0.392202	-1.45796	0.0419722	0.375597	0.347786	HuH7	mid
975871	MyD88 cascade initiated on plasma membrane	64	0.327881	1.38156	0.04199	0.290322	0.255398	HepG2	late
168142	Toll Like Receptor 10 (TLR10) Cascade	64	0.327881	1.38156	0.04199	0.290322	0.255398	HepG2	late
168176	Toll Like Receptor 5 (TLR5) Cascade	64	0.327881	1.38156	0.04199	0.290322	0.255398	HepG2	late
210990	PECAM1 interactions	11	0.58853	1.57666	0.0421142	0.290322	0.255398	HepG2	late
5621480	Dectin-2 family	10	-0.641735	-1.49734	0.042148	0.290322	0.255398	HepG2	late
1660661	Sphingolipid de novo biosynthesis	32	-0.45869	-1.46012	0.0424784	0.0944264	0.0525936	HepG2	mid
194840	Rho GTPase cycle	122	0.264524	1.28771	0.0426667	0.259397	0.22402	HepG2	early
162906	HIV Infection	214	0.252191	1.23581	0.0428198	0.370516	0.341963	HuH7	late
5099900	WNT5A-dependent internalization of FZD4	10	0.603322	1.57353	0.0428254	0.290895	0.255903	HepG2	late
418990	Adherens junctions interactions	31	0.396016	1.45701	0.0428612	0.259397	0.22402	HepG2	early
449147	Signaling by Interleukins	104	0.282672	1.29659	0.0430733	0.290895	0.255903	HepG2	late
187037	NGF signalling via TRKA from the plasma membrane	189	0.247584	1.23374	0.0431862	0.290895	0.255903	HepG2	late
72649	Translation initiation complex formation	57	-0.379106	-1.41222	0.0432672	0.260349	0.224843	HepG2	early
177504	Retrograde neurotrophin signalling	10	0.635717	1.53208	0.0433128	0.384309	0.355853	HuH7	mid
445355	Smooth Muscle Contraction	29	0.417766	1.46855	0.0433426	0.290895	0.255903	HepG2	late
3238698	WNT ligand biogenesis and trafficking	26	-0.484184	-1.47514	0.0433999	0.0962705	0.0536207	HepG2	mid
72165	mRNA Splicing - Minor Pathway	42	-0.413106	-1.45844	0.0435995	0.26085	0.225275	HepG2	early
2428933	SHC-related events triggered by IGF1R	18	0.49323	1.53268	0.0437774	0.291942	0.256823	HepG2	late
3928662	EPHB-mediated forward signaling	40	0.362717	1.43331	0.0438264	0.0965849	0.0537959	HepG2	mid
352230	Amino acid transport across the plasma membrane	29	-0.468968	-1.46327	0.0438657	0.0965849	0.0537959	HepG2	mid
168138	Toll Like Receptor 9 (TLR9) Cascade	68	0.307497	1.36305	0.0438689	0.0965849	0.0537959	HepG2	mid
2142753	Arachidonic acid metabolism	45	-0.419705	-1.43067	0.0439106	0.0965849	0.0537959	HepG2	mid
5250941	Negative epigenetic regulation of rRNA expression	57	-0.378668	-1.41059	0.0439812	0.261638	0.225956	HepG2	early
5607761	Dectin-1 mediated noncanonical NF-kB signaling	56	-0.405035	-1.40367	0.0442111	0.292885	0.257653	HepG2	late
1169410	Antiviral mechanism by IFN-stimulated genes	65	0.339075	1.3803	0.044242	0.376597	0.347575	HuH7	late
1169408	ISG15 antiviral mechanism	65	0.339075	1.3803	0.044242	0.376597	0.347575	HuH7	late
73857	RNA Polymerase II Transcription	106	-0.330787	-1.36392	0.0443532	0.262361	0.22658	HepG2	early
189445	Metabolism of porphyrins	17	0.489575	1.53677	0.044373	0.0973973	0.0542483	HepG2	mid
69656	Cyclin A:Cdk2-associated events at S phase entry	58	0.388792	1.41279	0.0444988	0.282365	0.248682	HuH7	early
73893	DNA Damage Bypass	44	-0.426981	-1.42054	0.0445783	0.292885	0.257653	HepG2	late
442660	Na+/Cl- dependent neurotransmitter transporters	17	-0.541743	-1.49462	0.0448346	0.0982046	0.054698	HepG2	mid
177504	Retrograde neurotrophin signalling	10	0.640775	1.5284	0.0448554	0.282913	0.249165	HuH7	early
5607761	Dectin-1 mediated noncanonical NF-kB signaling	56	0.385737	1.41573	0.0448667	0.394751	0.365522	HuH7	mid
909733	Interferon alpha/beta signaling	68	-0.381095	-1.3921	0.0450062	0.0983746	0.0547927	HepG2	mid
69304	Regulation of DNA replication	69	-0.361891	-1.39364	0.0452142	0.264465	0.228398	HepG2	early
69300	Removal of licensing factors from origins	69	-0.361891	-1.39364	0.0452142	0.264465	0.228398	HepG2	early
174178	APC/C:Cdh1 mediated degradation of Cdc20 and other APC/C:Cdh1 targeted proteins in late mitosis/early G1	68	0.367761	1.39835	0.0452559	0.394858	0.36562	HuH7	mid
170660	Adenylate cyclase activating pathway	10	-0.628828	-1.50433	0.0455446	0.0992441	0.055277	HepG2	mid
76002	Platelet activation, signaling and aggregation	184	0.246004	1.22562	0.0456204	0.292885	0.257653	HepG2	late
170984	ARMS-mediated activation	16	0.500141	1.53617	0.0456577	0.0992441	0.055277	HepG2	mid
4791275	Signaling by WNT in cancer	18	-0.500303	-1.51042	0.0457892	0.396209	0.366872	HuH7	mid
391160	Signal regulatory protein (SIRP) family interactions	15	-0.57137	-1.48525	0.0457958	0.292885	0.257653	HepG2	late
179409	APC-Cdc20 mediated degradation of Nek2A	23	-0.482143	-1.4862	0.0457991	0.266398	0.230067	HepG2	early
203765	eNOS activation and regulation	20	0.457867	1.51165	0.0458041	0.0992441	0.055277	HepG2	mid
202131	Metabolism of nitric oxide	20	0.457867	1.51165	0.0458041	0.0992441	0.055277	HepG2	mid
1250196	SHC1 events in ERBB2 signaling	24	0.426632	1.48605	0.0458779	0.0992441	0.055277	HepG2	mid
109977	Repair synthesis for gap-filling by DNA polymerase in TC-NER	15	-0.571267	-1.48498	0.0459459	0.292885	0.257653	HepG2	late
74967	Repair synthesis of patch ~27-30 bases long by DNA polymerase	15	-0.571267	-1.48498	0.0459459	0.292885	0.257653	HepG2	late
1989781	PPARA activates gene expression	42	0.368706	1.41821	0.046017	0.292885	0.257653	HepG2	late
937041	IKK complex recruitment mediated by RIP1	18	-0.515299	-1.49049	0.046169	0.267066	0.230643	HepG2	early
2029481	FCGR activation	13	-0.593456	-1.48612	0.0464193	0.292885	0.257653	HepG2	late
5610785	GLI3 is processed to GLI3R by the proteasome	58	-0.400566	-1.3973	0.0464364	0.292885	0.257653	HepG2	late
917977	Transferrin endocytosis and recycling	28	0.477526	1.48318	0.0464878	0.291453	0.256686	HuH7	early
170984	ARMS-mediated activation	16	0.526167	1.52014	0.046648	0.38967	0.359642	HuH7	late
194223	HDL-mediated lipid transport	12	-0.580878	-1.55038	0.0467902	0.398829	0.369297	HuH7	mid
72202	Transport of Mature Transcript to Cytoplasm	28	0.477219	1.48222	0.0468296	0.291849	0.257035	HuH7	early
418990	Adherens junctions interactions	31	0.452766	1.46185	0.0468539	0.398829	0.369297	HuH7	mid
975957	Nonsense Mediated Decay (NMD) enhanced by the Exon Junction Complex (EJC)	106	-0.328542	-1.35467	0.0470012	0.268908	0.232235	HepG2	early
927802	Nonsense-Mediated Decay (NMD)	106	-0.328542	-1.35467	0.0470012	0.268908	0.232235	HepG2	early
2024096	HS-GAG degradation	21	0.478848	1.49175	0.0470342	0.38967	0.359642	HuH7	late
156581	Methylation	10	-0.618076	-1.53172	0.0471366	0.292024	0.257189	HuH7	early
379716	Cytosolic tRNA aminoacylation	24	-0.473875	-1.4765	0.0474693	0.270111	0.233273	HepG2	early
4608870	Asymmetric localization of PCP proteins	57	0.381722	1.40612	0.0474744	0.400853	0.371171	HuH7	mid
622323	Presynaptic nicotinic acetylcholine receptors	13	-0.59159	-1.48145	0.0476409	0.298683	0.262753	HepG2	late
195253	Degradation of beta-catenin by the destruction complex	65	0.37545	1.39162	0.0477199	0.293898	0.25884	HuH7	early
2559580	Oxidative Stress Induced Senescence	68	0.329797	1.35438	0.0479475	0.38967	0.359642	HuH7	late
977606	Regulation of Complement cascade	23	0.462525	1.47896	0.0479744	0.38967	0.359642	HuH7	late
196854	Metabolism of vitamins and cofactors	81	0.315695	1.33911	0.048011	0.38967	0.359642	HuH7	late
196849	Metabolism of water-soluble vitamins and cofactors	81	0.315695	1.33911	0.048011	0.38967	0.359642	HuH7	late
3000178	ECM proteoglycans	67	-0.380195	-1.38587	0.0480947	0.103825	0.0578285	HepG2	mid
419524	Fanconi Anemia pathway	24	0.432475	1.48066	0.0483516	0.273644	0.236325	HepG2	early
156581	Methylation	10	-0.604939	-1.53526	0.0483943	0.403095	0.373248	HuH7	mid
3214841	PKMTs methylate histone lysines	40	0.358196	1.41545	0.0484619	0.104402	0.05815	HepG2	mid
1170546	Prolactin receptor signaling	15	-0.533663	-1.51971	0.04851	0.403095	0.373248	HuH7	mid
69656	Cyclin A:Cdk2-associated events at S phase entry	58	-0.398806	-1.39116	0.0487647	0.301379	0.265125	HepG2	late
75815	Ubiquitin-dependent degradation of Cyclin D	49	-0.414749	-1.40571	0.0489345	0.301379	0.265125	HepG2	late
69229	Ubiquitin-dependent degradation of Cyclin D1	49	-0.414749	-1.40571	0.0489345	0.301379	0.265125	HepG2	late
1251932	PLCG1 events in ERBB2 signaling	36	-0.438783	-1.43173	0.0489948	0.105334	0.0586688	HepG2	mid
2151201	Transcriptional activation of mitochondrial biogenesis	21	0.451185	1.5044	0.0491692	0.105376	0.0586923	HepG2	mid
195721	Signaling by Wnt	234	0.224611	1.20392	0.049236	0.105376	0.0586923	HepG2	mid
113507	E2F-enabled inhibition of pre-replication complex formation	10	-0.6317	-1.47393	0.0493288	0.30203	0.265698	HepG2	late
70263	Gluconeogenesis	30	0.39603	1.45945	0.0493827	0.105376	0.0586923	HepG2	mid
176187	Activation of ATR in response to replication stress	37	0.374056	1.43789	0.0493901	0.277086	0.239297	HepG2	early
1799339	SRP-dependent cotranslational protein targeting to membrane	106	-0.302483	-1.30845	0.0494857	0.302991	0.266848	HuH7	early
5625886	Activated PKN1 stimulates transcription of AR (androgen receptor) regulated genes KLK2 and KLK3	16	0.496257	1.52425	0.0494891	0.105376	0.0586923	HepG2	mid
5675482	Regulation of necroptotic cell death	17	0.482335	1.51404	0.0495177	0.105376	0.0586923	HepG2	mid
193368	Synthesis of bile acids and bile salts via 7alpha-hydroxycholesterol	15	-0.55718	-1.49046	0.0496194	0.105378	0.0586936	HepG2	mid
5358565	Mismatch repair (MMR) directed by MSH2:MSH6 (MutSalpha)	15	0.512187	1.52419	0.0496755	0.277086	0.239297	HepG2	early
179812	GRB2 events in EGFR signaling	14	0.532491	1.53991	0.0497804	0.303024	0.266572	HepG2	late
72702	Ribosomal scanning and start codon recognition	57	-0.375069	-1.39718	0.0499786	0.277086	0.239297	HepG2	early
111367	SLBP independent Processing of Histone Pre-mRNAs	10	-0.616296	-1.51401	0.050087	0.277086	0.239297	HepG2	early
3928665	EPH-ephrin mediated repulsion of cells	46	0.368183	1.39082	0.0501652	0.403311	0.372231	HuH7	late
5358351	Signaling by Hedgehog	109	-0.32506	-1.34537	0.050283	0.277086	0.239297	HepG2	early
73923	Lipid digestion, mobilization, and transport	46	-0.36958	-1.40785	0.0505024	0.412595	0.382044	HuH7	mid
445095	Interaction between L1 and Ankyrins	18	0.531047	1.49483	0.0505658	0.412595	0.382044	HuH7	mid
75105	Fatty Acyl-CoA Biosynthesis	20	-0.479707	-1.48935	0.0508355	0.412595	0.382044	HuH7	mid
112410	SHC-mediated signalling	15	0.51864	1.5274	0.0508677	0.305811	0.269024	HepG2	late
166663	Initial triggering of complement	18	-0.510508	-1.47663	0.0509168	0.27911	0.241045	HepG2	early
500792	GPCR ligand binding	376	-0.273133	-1.22998	0.0510169	0.403311	0.372231	HuH7	late
5654688	SHC-mediated cascade:FGFR1	21	0.512564	1.48454	0.05104	0.310691	0.27363	HuH7	early
3000480	Scavenging by Class A Receptors	19	-0.518375	-1.47043	0.0511127	0.10833	0.0603376	HepG2	mid
109869	RAF/MAP kinase cascade	10	0.610914	1.5371	0.0511443	0.403311	0.372231	HuH7	late
5627123	RHO GTPases activate PAKs	23	0.445165	1.47946	0.0511458	0.305811	0.269024	HepG2	late
174800	Chylomicron-mediated lipid transport	12	0.576411	1.52582	0.0512325	0.403311	0.372231	HuH7	late
1482801	Acyl chain remodelling of PS	16	-0.545874	-1.4847	0.0512373	0.108375	0.0603625	HepG2	mid
168898	Toll-Like Receptors Cascades	107	0.27752	1.27871	0.0512669	0.305811	0.269024	HepG2	late
70895	Branched-chain amino acid catabolism	17	-0.544991	-1.46268	0.0514067	0.305811	0.269024	HepG2	late
73929	Base-Excision Repair, AP Site Formation	10	0.580139	1.55231	0.0514984	0.108686	0.0605357	HepG2	mid
5218859	Regulated Necrosis	19	0.460714	1.49618	0.0516958	0.108686	0.0605357	HepG2	mid
5213460	RIPK1-mediated regulated necrosis	19	0.460714	1.49618	0.0516958	0.108686	0.0605357	HepG2	mid
5654700	FRS-mediated FGFR2 signaling	32	0.453959	1.45293	0.0518091	0.31355	0.276147	HuH7	early
5654699	SHC-mediated cascade:FGFR2	23	0.489293	1.47307	0.0519369	0.418292	0.387319	HuH7	mid
72695	Formation of the ternary complex, and subsequently, the 43S complex	50	-0.384339	-1.40108	0.0519895	0.283505	0.244841	HepG2	early
375280	Amine ligand-binding receptors	35	-0.439144	-1.42587	0.0524634	0.110078	0.0613115	HepG2	mid
425397	Transport of vitamins, nucleosides, and related molecules	35	-0.412971	-1.43991	0.0525669	0.316308	0.278576	HuH7	early
425374	Amino acid and oligopeptide SLC transporters	47	-0.408889	-1.40611	0.0527261	0.110408	0.0614953	HepG2	mid
419037	NCAM1 interactions	38	-0.429623	-1.41889	0.0530203	0.110803	0.061715	HepG2	mid
400206	Regulation of lipid metabolism by Peroxisome proliferator-activated receptor alpha (PPARalpha)	60	0.32783	1.35985	0.053125	0.314248	0.276446	HepG2	late
389977	Post-chaperonin tubulin folding pathway	18	-0.507214	-1.46711	0.0532089	0.288651	0.249285	HepG2	early
2426168	Activation of gene expression by SREBF (SREBP)	25	-0.460233	-1.44962	0.0537112	0.289875	0.250342	HepG2	early
75876	Synthesis of very long-chain fatty acyl-CoAs	16	-0.520283	-1.51156	0.0538479	0.420819	0.389659	HuH7	mid
2033519	Activated point mutants of FGFR2	17	0.537112	1.48991	0.0538584	0.420819	0.389659	HuH7	mid
190241	FGFR2 ligand binding and activation	17	0.537112	1.48991	0.0538584	0.420819	0.389659	HuH7	mid
1839126	FGFR2 mutant receptor activation	17	0.537112	1.48991	0.0538584	0.420819	0.389659	HuH7	mid
264870	Caspase-mediated cleavage of cytoskeletal proteins	12	0.573346	1.51771	0.0538908	0.421072	0.388623	HuH7	late
69190	DNA strand elongation	32	-0.459133	-1.42923	0.0538956	0.317015	0.27888	HepG2	late
2672351	Stimuli-sensing channels	88	-0.355626	-1.34921	0.0539414	0.112503	0.0626621	HepG2	mid
5610780	Degradation of GLI1 by the proteasome	59	0.378999	1.38281	0.0544482	0.325756	0.286897	HuH7	early
2168880	Scavenging of heme from plasma	12	-0.571206	-1.52457	0.0544756	0.422488	0.391205	HuH7	mid
1483206	Glycerophospholipid biosynthesis	90	0.291636	1.29758	0.0545256	0.318929	0.280564	HepG2	late
381070	IRE1alpha activates chaperones	56	-0.372183	-1.38185	0.0551249	0.295978	0.255613	HepG2	early
73929	Base-Excision Repair, AP Site Formation	10	0.60608	1.52493	0.0555815	0.431065	0.397847	HuH7	late
1474151	Tetrahydrobiopterin (BH4) synthesis, recycling, salvage and regulation	12	0.536055	1.51589	0.0559191	0.116396	0.0648303	HepG2	mid
174437	Removal of the Flap Intermediate from the C-strand	10	0.581291	1.52702	0.0559737	0.297573	0.25699	HepG2	early
389958	Cooperation of Prefoldin and TriC/CCT in actin and tubulin folding	28	-0.447485	-1.44324	0.0561885	0.297573	0.25699	HepG2	early
167172	Transcription of the HIV genome	65	-0.358639	-1.36806	0.0562746	0.297573	0.25699	HepG2	early
70153	Glucose transport	40	0.368208	1.39967	0.056654	0.329136	0.289543	HepG2	late
450531	Regulation of mRNA stability by proteins that bind AU-rich elements	85	0.307779	1.31533	0.056767	0.431954	0.398667	HuH7	late
77588	SLBP Dependent Processing of Replication-Dependent Histone Pre-mRNAs	11	-0.591281	-1.49036	0.056926	0.299505	0.258659	HepG2	early
166658	Complement cascade	35	0.390669	1.39958	0.056969	0.431954	0.398667	HuH7	late
1660516	Synthesis of PIPs at the early endosome membrane	13	-0.555774	-1.49685	0.0570118	0.339155	0.298698	HuH7	early
1236975	Antigen processing-Cross presentation	76	0.349759	1.35594	0.0571164	0.439712	0.407153	HuH7	mid
977441	GABA A receptor activation	12	-0.597363	-1.48046	0.0572988	0.431954	0.398667	HuH7	late
5223345	Miscellaneous transport and binding events	15	0.524071	1.48778	0.0576297	0.431954	0.398667	HuH7	late
5637810	Constitutive Signaling by EGFRvIII	15	0.510725	1.50408	0.0577499	0.329136	0.289543	HepG2	late
5637812	Signaling by EGFRvIII in Cancer	15	0.510725	1.50408	0.0577499	0.329136	0.289543	HepG2	late
1630316	Glycosaminoglycan metabolism	116	0.28372	1.27321	0.057759	0.431954	0.398667	HuH7	late
1500931	Cell-Cell communication	121	0.266758	1.24648	0.0579151	0.329136	0.289543	HepG2	late
446353	Cell-extracellular matrix interactions	18	0.527786	1.4763	0.0579583	0.342838	0.301942	HuH7	early
163841	Gamma carboxylation, hypusine formation and arylsulfatase activation	35	0.377419	1.39169	0.0582944	0.329136	0.289543	HepG2	late
1368108	BMAL1:CLOCK,NPAS2 activates circadian gene expression	18	0.477611	1.48415	0.058474	0.329136	0.289543	HepG2	late
5663202	Diseases of signal transduction	232	0.222389	1.19266	0.0586265	0.12179	0.0678343	HepG2	mid
399954	Sema3A PAK dependent Axon repulsion	16	0.495477	1.48791	0.058627	0.329136	0.289543	HepG2	late
73886	Chromosome Maintenance	64	0.368137	1.36062	0.0586995	0.343628	0.302637	HuH7	early
4608870	Asymmetric localization of PCP proteins	57	-0.392738	-1.36501	0.0587854	0.329136	0.289543	HepG2	late
1660517	Synthesis of PIPs at the late endosome membrane	10	-0.607774	-1.50619	0.0588106	0.343628	0.302637	HuH7	early
1296071	Potassium Channels	100	0.271246	1.2768	0.0588703	0.305628	0.263946	HepG2	early
5358508	Mismatch Repair	16	0.488149	1.48421	0.0589416	0.305628	0.263946	HepG2	early
3371571	HSF1-dependent transactivation	21	0.440832	1.45188	0.0589654	0.305628	0.263946	HepG2	early
1296346	Tandem pore domain potassium channels	12	-0.595289	-1.47532	0.0590041	0.436717	0.403062	HuH7	late
5607764	CLEC7A (Dectin-1) signaling	94	0.335014	1.32238	0.0590764	0.343628	0.302637	HuH7	early
169893	Prolonged ERK activation events	20	0.445693	1.47146	0.0591775	0.122691	0.0683363	HepG2	mid
69017	CDK-mediated phosphorylation and removal of Cdc6	49	0.389977	1.39462	0.0592725	0.452252	0.418764	HuH7	mid
211733	Regulation of activated PAK-2p34 by proteasome mediated degradation	48	0.39215	1.39625	0.0596091	0.452252	0.418764	HuH7	mid
3371568	Attenuation phase	12	0.566526	1.49966	0.0599323	0.436717	0.403062	HuH7	late
3247509	Chromatin modifying enzymes	188	0.253186	1.22099	0.0602991	0.436717	0.403062	HuH7	late
4839726	Chromatin organization	188	0.253186	1.22099	0.0602991	0.436717	0.403062	HuH7	late
1592389	Activation of Matrix Metalloproteinases	26	-0.472757	-1.42769	0.0605288	0.436717	0.403062	HuH7	late
174048	APC/C:Cdc20 mediated degradation of Cyclin B	21	-0.478709	-1.44473	0.0605964	0.312534	0.269911	HepG2	early
187687	Signalling to ERKs	37	0.426586	1.40962	0.0607959	0.351676	0.309725	HuH7	early
450302	activated TAK1 mediates p38 MAPK activation	20	0.442598	1.46124	0.0608492	0.125847	0.0700942	HepG2	mid
1483255	PI Metabolism	48	0.355589	1.36071	0.0608984	0.436717	0.403062	HuH7	late
164378	PKA activation in glucagon signalling	17	-0.527825	-1.45622	0.0609402	0.125847	0.0700942	HepG2	mid
1296072	Voltage gated Potassium channels	44	-0.415092	-1.38098	0.0610442	0.339964	0.299069	HepG2	late
74217	Purine salvage	13	0.522943	1.51241	0.0611814	0.126096	0.0702331	HepG2	mid
420499	Class C/3 (Metabotropic glutamate/pheromone receptors)	39	0.356032	1.3854	0.0614458	0.315361	0.272353	HepG2	early
176187	Activation of ATR in response to replication stress	37	-0.435074	-1.39492	0.061454	0.340436	0.299484	HepG2	late
169911	Regulation of Apoptosis	49	0.388066	1.38779	0.0617083	0.46481	0.430393	HuH7	mid
535734	Fatty acid, triacylglycerol, and ketone body metabolism	122	-0.28691	-1.27253	0.0619344	0.35448	0.312195	HuH7	early
429958	mRNA decay by 3' to 5' exoribonuclease	11	0.606093	1.48329	0.062007	0.35448	0.312195	HuH7	early
162599	Late Phase of HIV Life Cycle	123	-0.311424	-1.31066	0.0622417	0.317888	0.274535	HepG2	early
2173782	Binding and Uptake of Ligands by Scavenger Receptors	40	-0.386332	-1.38705	0.0623767	0.35448	0.312195	HuH7	early
73894	DNA Repair	141	0.304498	1.28076	0.0628137	0.35448	0.312195	HuH7	early
975155	MyD88 dependent cascade initiated on endosome	66	0.300404	1.3246	0.0629921	0.129319	0.0720281	HepG2	mid
168181	Toll Like Receptor 7/8 (TLR7/8) Cascade	66	0.300404	1.3246	0.0629921	0.129319	0.0720281	HepG2	mid
2980766	Nuclear Envelope Breakdown	42	0.37007	1.36914	0.0630896	0.449353	0.414724	HuH7	late
445095	Interaction between L1 and Ankyrins	18	0.470159	1.48229	0.0631741	0.321084	0.277295	HepG2	early
5627117	RHO GTPases Activate ROCKs	16	0.489801	1.47086	0.0631835	0.345803	0.304205	HepG2	late
2129379	Molecules associated with elastic fibres	35	0.433051	1.41726	0.0632271	0.35448	0.312195	HuH7	early
68827	CDT1 association with the CDC6:ORC:origin complex	57	0.371667	1.36908	0.0632992	0.473388	0.438335	HuH7	mid
163125	Post-translational modification: synthesis of GPI-anchored proteins	25	-0.449015	-1.43865	0.0633121	0.35448	0.312195	HuH7	early
1489509	DAG and IP3 signaling	33	-0.438401	-1.40642	0.0636095	0.13025	0.0725465	HepG2	mid
5653656	Vesicle-mediated transport	181	0.230971	1.19971	0.0636943	0.13025	0.0725465	HepG2	mid
2262752	Cellular responses to stress	236	0.277427	1.24107	0.0638663	0.355681	0.313252	HuH7	early
2022928	HS-GAG biosynthesis	27	0.399397	1.41743	0.0638881	0.322376	0.27841	HepG2	early
167021	PLC-gamma1 signalling	35	-0.431194	-1.40005	0.0639148	0.130446	0.0726558	HepG2	mid
349425	Autodegradation of the E3 ubiquitin ligase COP1	50	-0.402087	-1.36921	0.0639383	0.345803	0.304205	HepG2	late
450341	Activation of the AP-1 family of transcription factors	10	0.573982	1.49701	0.06396	0.345803	0.304205	HepG2	late
2871837	FCERI mediated NF-kB activation	26	-0.447747	-1.42085	0.0640441	0.322376	0.27841	HepG2	early
74969	Gap-filling DNA repair synthesis and ligation in GG-NER	17	-0.534406	-1.43427	0.0640742	0.345803	0.304205	HepG2	late
109979	Gap-filling DNA repair synthesis and ligation in TC-NER	17	-0.534406	-1.43427	0.0640742	0.345803	0.304205	HepG2	late
1482925	Acyl chain remodelling of PG	17	-0.52495	-1.44829	0.0641323	0.130635	0.0727612	HepG2	mid
1810476	RIP-mediated NFkB activation via ZBP1	10	0.614238	1.48032	0.0643349	0.477721	0.442347	HuH7	mid
73854	RNA Polymerase I Promoter Clearance	32	-0.42401	-1.41006	0.06463	0.323769	0.279613	HepG2	early
111933	Calmodulin induced events	28	-0.457179	-1.41781	0.0647156	0.131312	0.0731384	HepG2	mid
111997	CaM pathway	28	-0.457179	-1.41781	0.0647156	0.131312	0.0731384	HepG2	mid
264642	Acetylcholine Neurotransmitter Release Cycle	16	0.534627	1.46557	0.0651982	0.479819	0.44429	HuH7	mid
2173791	TGF-beta receptor signaling in EMT (epithelial to mesenchymal transition)	15	0.502813	1.48078	0.0652304	0.350237	0.308106	HepG2	late
1980143	Signaling by NOTCH1	60	-0.331495	-1.33585	0.065534	0.479819	0.44429	HuH7	mid
187037	NGF signalling via TRKA from the plasma membrane	189	0.250394	1.20698	0.0657254	0.464963	0.429132	HuH7	late
2173782	Binding and Uptake of Ligands by Scavenger Receptors	40	-0.374198	-1.38832	0.0661157	0.480716	0.445121	HuH7	mid
110304	Dual incision reaction in TC-NER	29	-0.435518	-1.41745	0.0661708	0.328345	0.283565	HepG2	early
110302	Formation of transcription-coupled NER (TC-NER) repair complex	29	-0.435518	-1.41745	0.0661708	0.328345	0.283565	HepG2	early
75153	Apoptotic execution phase	47	0.355611	1.35171	0.0666667	0.468456	0.432356	HuH7	late
164952	The role of Nef in HIV-1 replication and disease pathogenesis	28	0.404039	1.40946	0.0669442	0.355746	0.312952	HepG2	late
1236974	ER-Phagosome pathway	63	-0.38012	-1.34196	0.0672485	0.355746	0.312952	HepG2	late
2454202	Fc epsilon receptor (FCERI) signaling	166	0.244113	1.19835	0.0672757	0.355746	0.312952	HepG2	late
5628897	TP53 Regulates Metabolic Genes	55	-0.351359	-1.34874	0.0672806	0.369923	0.325796	HuH7	early
3700989	Transcriptional Regulation by TP53	55	-0.351359	-1.34874	0.0672806	0.369923	0.325796	HuH7	early
5654706	FRS-mediated FGFR3 signaling	27	0.464553	1.42721	0.0674836	0.369923	0.325796	HuH7	early
73941	Dual incision reaction in GG-NER	21	0.430895	1.43675	0.0678196	0.137079	0.0763505	HepG2	mid
73935	Formation of incision complex in GG-NER	21	0.430895	1.43675	0.0678196	0.137079	0.0763505	HepG2	mid
629597	Highly calcium permeable nicotinic acetylcholine receptors	10	-0.617607	-1.4543	0.0678322	0.473469	0.436982	HuH7	late
69273	Cyclin A/B1 associated events during G2/M transition	16	-0.541157	-1.43124	0.0681073	0.356989	0.314046	HepG2	late
983170	Antigen Presentation: Folding, assembly and peptide loading of class I MHC	24	-0.453831	-1.41405	0.0682175	0.336905	0.290958	HepG2	early
1660516	Synthesis of PIPs at the early endosome membrane	13	-0.541838	-1.47786	0.0683741	0.489468	0.453225	HuH7	mid
194068	Bile acid and bile salt metabolism	31	-0.453102	-1.40125	0.0684453	0.356989	0.314046	HepG2	late
400206	Regulation of lipid metabolism by Peroxisome proliferator-activated receptor alpha (PPARalpha)	60	-0.329859	-1.32926	0.0685005	0.489468	0.453225	HuH7	mid
2173795	Downregulation of SMAD2/3:SMAD4 transcriptional activity	22	0.43689	1.43598	0.0685338	0.356989	0.314046	HepG2	late
5674400	Constitutive Signaling by AKT1 E17K in Cancer	22	0.450903	1.42066	0.0685729	0.475469	0.438829	HuH7	late
450408	AUF1 (hnRNP D0) destabilizes mRNA	54	0.374285	1.3644	0.0687219	0.489468	0.453225	HuH7	mid
5578749	Transcriptional regulation by small RNAs	53	0.382889	1.36277	0.0689712	0.376109	0.331243	HuH7	early
163615	PKA activation	16	-0.530908	-1.44399	0.0692868	0.139775	0.0778519	HepG2	mid
187577	SCF(Skp2)-mediated degradation of p27/p21	51	-0.396836	-1.35321	0.0694753	0.360102	0.316784	HepG2	late
209543	p75NTR recruits signalling complexes	13	0.537925	1.45764	0.0697388	0.478746	0.441852	HuH7	late
162588	Budding and maturation of HIV virion	24	0.434698	1.4082	0.0699599	0.478746	0.441852	HuH7	late
400685	Sema4D in semaphorin signaling	25	0.47179	1.42498	0.0700295	0.379016	0.333804	HuH7	early
111931	PKA-mediated phosphorylation of CREB	17	-0.520641	-1.4364	0.0702263	0.141398	0.0787559	HepG2	mid
5620922	BBSome-mediated cargo-targeting to cilium	10	-0.585787	-1.48666	0.0702498	0.496769	0.459985	HuH7	mid
2024096	HS-GAG degradation	21	0.442802	1.43471	0.0703404	0.360753	0.317357	HepG2	late
504046	RNA Polymerase I, RNA Polymerase III, and Mitochondrial Transcription	66	0.359659	1.33728	0.0703974	0.379016	0.333804	HuH7	early
1250347	SHC1 events in ERBB4 signaling	19	0.509758	1.44223	0.0705903	0.379016	0.333804	HuH7	early
2470946	Cohesin Loading onto Chromatin	10	-0.584381	-1.48309	0.0706958	0.496769	0.459985	HuH7	mid
1266738	Developmental Biology	436	0.203256	1.11678	0.0707395	0.360753	0.317357	HepG2	late
418555	G alpha (s) signalling events	101	-0.345205	-1.30769	0.0707547	0.360753	0.317357	HepG2	late
3769402	deactivation of the beta-catenin transactivating complex	40	0.342303	1.35265	0.0707965	0.142272	0.0792428	HepG2	mid
110320	Translesion Synthesis by POLH	19	-0.51494	-1.41593	0.0709791	0.360753	0.317357	HepG2	late
629594	Highly calcium permeable postsynaptic nicotinic acetylcholine receptors	12	-0.573205	-1.44327	0.0710843	0.142577	0.0794126	HepG2	mid
376172	DSCAM interactions	11	0.545023	1.47903	0.0711058	0.34952	0.301853	HepG2	early
5654704	SHC-mediated cascade:FGFR3	18	0.514267	1.4476	0.0712518	0.497337	0.460511	HuH7	mid
163125	Post-translational modification: synthesis of GPI-anchored proteins	25	0.426998	1.393	0.0712564	0.483466	0.446209	HuH7	late
170968	Frs2-mediated activation	18	0.449398	1.43993	0.071637	0.14305	0.079676	HepG2	mid
937061	TRIF-mediated TLR3/TLR4 signaling	75	0.284259	1.28844	0.0717022	0.14305	0.079676	HepG2	mid
3134975	Regulation of innate immune responses to cytosolic DNA	13	0.510571	1.47663	0.07173	0.14305	0.079676	HepG2	mid
170968	Frs2-mediated activation	18	0.481072	1.43538	0.0717364	0.483466	0.446209	HuH7	late
141430	Inactivation of APC/C via direct inhibition of the APC/C complex	18	-0.492229	-1.42377	0.0722004	0.351599	0.303648	HepG2	early
141405	Inhibition of the proteolytic activity of APC/C required for the onset of anaphase by mitotic spindle checkpoint components	18	-0.492229	-1.42377	0.0722004	0.351599	0.303648	HepG2	early
112310	Neurotransmitter Release Cycle	44	-0.401986	-1.36366	0.0723189	0.14395	0.0801774	HepG2	mid
75105	Fatty Acyl-CoA Biosynthesis	20	-0.477984	-1.44413	0.0724942	0.384333	0.338487	HuH7	early
5610785	GLI3 is processed to GLI3R by the proteasome	58	0.36947	1.34258	0.0725346	0.384333	0.338487	HuH7	early
77387	Insulin receptor recycling	26	-0.442197	-1.40324	0.0725413	0.351624	0.30367	HepG2	early
416476	G alpha (q) signalling events	162	-0.316009	-1.26703	0.0728394	0.368419	0.324101	HepG2	late
211981	Xenobiotics	15	0.545257	1.44665	0.0730124	0.384333	0.338487	HuH7	early
917729	Endosomal Sorting Complex Required For Transport (ESCRT)	27	0.417773	1.38891	0.0731113	0.483466	0.446209	HuH7	late
171007	p38MAPK events	13	0.535059	1.44987	0.0731888	0.483466	0.446209	HuH7	late
109606	Intrinsic Pathway for Apoptosis	36	0.423448	1.39226	0.0732737	0.384333	0.338487	HuH7	early
881907	Gastrin-CREB signalling pathway via PKC and MAPK	183	-0.298949	-1.25669	0.0733004	0.483466	0.446209	HuH7	late
2980766	Nuclear Envelope Breakdown	42	0.405927	1.37685	0.073416	0.384333	0.338487	HuH7	early
2980736	Peptide hormone metabolism	53	-0.387542	-1.35589	0.0734204	0.483466	0.446209	HuH7	late
212718	EGFR interacts with phospholipase C-gamma	35	-0.424943	-1.37976	0.0736352	0.146115	0.081383	HepG2	mid
512988	Interleukin-3, 5 and GM-CSF signaling	43	0.347376	1.33932	0.0737218	0.37109	0.32645	HepG2	late
157052	NICD traffics to nucleus	11	-0.584345	-1.43676	0.0738722	0.146115	0.081383	HepG2	mid
350054	Notch-HLH transcription pathway	11	-0.584345	-1.43676	0.0738722	0.146115	0.081383	HepG2	mid
69205	G1/S-Specific Transcription	13	0.567866	1.44503	0.0739307	0.385102	0.339164	HuH7	early
977225	Amyloids	33	-0.431229	-1.38341	0.0739645	0.146115	0.081383	HepG2	mid
3238698	WNT ligand biogenesis and trafficking	26	-0.461666	-1.39419	0.0742275	0.485726	0.448295	HuH7	late
162587	HIV Life Cycle	133	-0.30159	-1.28332	0.0742486	0.358241	0.309384	HepG2	early
4641258	degradation of DVL	55	-0.387051	-1.33704	0.0746462	0.37355	0.328614	HepG2	late
379724	tRNA Aminoacylation	42	-0.390269	-1.37782	0.0748679	0.359572	0.310534	HepG2	early
2426168	Activation of gene expression by SREBF (SREBP)	25	0.413762	1.40031	0.0749241	0.37355	0.328614	HepG2	late
5654693	FRS-mediated FGFR1 signaling	30	0.444225	1.40251	0.0759946	0.390963	0.344326	HuH7	early
111465	Apoptotic cleavage of cellular proteins	38	0.37029	1.34079	0.0760184	0.492128	0.454204	HuH7	late
1660516	Synthesis of PIPs at the early endosome membrane	13	0.531541	1.44034	0.0761459	0.492128	0.454204	HuH7	late
844456	The NLRP3 inflammasome	11	-0.589753	-1.41161	0.0762686	0.37795	0.332485	HepG2	late
1236974	ER-Phagosome pathway	63	0.361341	1.33133	0.0766234	0.390963	0.344326	HuH7	early
211859	Biological oxidations	142	-0.321695	-1.27189	0.0766292	0.37795	0.332485	HepG2	late
193639	p75NTR signals via NF-kB	16	0.532252	1.43973	0.0766352	0.390963	0.344326	HuH7	early
73848	Pyrimidine metabolism	24	0.473303	1.41176	0.0768559	0.390963	0.344326	HuH7	early
381070	IRE1alpha activates chaperones	56	0.316442	1.28957	0.0768895	0.37795	0.332485	HepG2	late
909733	Interferon alpha/beta signaling	68	-0.32589	-1.30524	0.0769231	0.390963	0.344326	HuH7	early
166786	Creation of C4 and C2 activators	11	-0.568172	-1.43211	0.0771088	0.368644	0.318368	HepG2	early
264876	Insulin processing	21	0.451891	1.40777	0.0773452	0.496812	0.458527	HuH7	late
212436	Generic Transcription Pathway	188	0.225884	1.1821	0.0774278	0.152668	0.0850332	HepG2	mid
373076	Class A/1 (Rhodopsin-like receptors)	291	0.210021	1.15097	0.0778396	0.370446	0.319924	HepG2	early
3247509	Chromatin modifying enzymes	188	0.283491	1.2365	0.0783417	0.394345	0.347304	HuH7	early
4839726	Chromatin organization	188	0.283491	1.2365	0.0783417	0.394345	0.347304	HuH7	early
2871796	FCERI mediated MAPK activation	37	0.360235	1.34676	0.0785398	0.382957	0.33689	HepG2	late
209776	Amine-derived hormones	14	-0.554166	-1.41099	0.0786397	0.382957	0.33689	HepG2	late
168254	Influenza Infection	119	-0.305423	-1.28091	0.0786749	0.370808	0.320238	HepG2	early
674695	RNA Polymerase II Pre-transcription Events	63	-0.350059	-1.32838	0.078718	0.370808	0.320238	HepG2	early
917937	Iron uptake and transport	42	-0.387904	-1.36947	0.0789783	0.370808	0.320238	HepG2	early
182971	EGFR downregulation	26	0.386539	1.37096	0.0792115	0.155892	0.0868286	HepG2	mid
2219528	PI3K/AKT Signaling in Cancer	81	0.335142	1.29432	0.0794892	0.395938	0.348707	HuH7	early
5610783	Degradation of GLI2 by the proteasome	58	0.365907	1.32963	0.0795436	0.395938	0.348707	HuH7	early
418594	G alpha (i) signalling events	193	0.2289	1.19517	0.079977	0.373821	0.322839	HepG2	early
450294	MAP kinase activation in TLR cascade	48	0.319223	1.31253	0.0803085	0.157754	0.087866	HepG2	mid
2173788	Downregulation of TGF-beta receptor signaling	26	0.404547	1.38704	0.0803118	0.389289	0.34246	HepG2	late
174824	Lipoprotein metabolism	22	-0.453106	-1.40367	0.0807206	0.395938	0.348707	HuH7	early
5663205	Infectious disease	352	0.255392	1.1884	0.0810003	0.395938	0.348707	HuH7	early
445717	Aquaporin-mediated transport	34	-0.395443	-1.36974	0.0811206	0.395938	0.348707	HuH7	early
4791275	Signaling by WNT in cancer	18	0.457509	1.42168	0.0816135	0.393776	0.346407	HepG2	late
176974	Unwinding of DNA	11	0.585464	1.4328	0.0821868	0.395938	0.348707	HuH7	early
2262749	Cellular response to hypoxia	25	-0.433527	-1.38903	0.0822112	0.395938	0.348707	HuH7	early
1234174	Regulation of Hypoxia-inducible Factor (HIF) by oxygen	25	-0.433527	-1.38903	0.0822112	0.395938	0.348707	HuH7	early
209952	Peptide hormone biosynthesis	10	-0.592211	-1.41673	0.0824067	0.161573	0.0899927	HepG2	mid
201722	formation of the beta-catenin:TCF transactivating complex	34	0.420788	1.36959	0.0827539	0.395938	0.348707	HuH7	early
166054	Activated TLR4 signalling	89	0.327383	1.28442	0.0828066	0.395938	0.348707	HuH7	early
194223	HDL-mediated lipid transport	12	-0.54467	-1.42716	0.082818	0.395938	0.348707	HuH7	early
5637810	Constitutive Signaling by EGFRvIII	15	0.476265	1.4367	0.0832808	0.162677	0.0906079	HepG2	mid
5637812	Signaling by EGFRvIII in Cancer	15	0.476265	1.4367	0.0832808	0.162677	0.0906079	HepG2	mid
5423646	Aflatoxin activation and detoxification	17	-0.518858	-1.39254	0.0833702	0.400406	0.35224	HepG2	late
113510	E2F mediated regulation of DNA replication	28	0.447462	1.3898	0.0834045	0.39693	0.349581	HuH7	early
69166	Removal of the Flap Intermediate	14	0.48722	1.42512	0.0836399	0.389204	0.336125	HepG2	early
419552	Regulation of the Fanconi anemia pathway	10	0.5489	1.46872	0.084085	0.163942	0.0913125	HepG2	mid
375276	Peptide ligand-binding receptors	180	-0.306875	-1.24464	0.0841111	0.40212	0.353748	HepG2	late
73863	RNA Polymerase I Transcription Termination	31	-0.414498	-1.36758	0.0841179	0.389233	0.33615	HepG2	early
937072	TRAF6 mediated induction of TAK1 complex	15	-0.514458	-1.41422	0.0843896	0.389233	0.33615	HepG2	early
2892247	POU5F1 (OCT4), SOX2, NANOG activate genes related to proliferation	21	0.417809	1.39312	0.0844354	0.164277	0.0914991	HepG2	mid
202430	Translocation of ZAP-70 to Immunological synapse	16	-0.51931	-1.41244	0.0845706	0.164277	0.0914991	HepG2	mid
190375	FGFR2c ligand binding and activation	13	-0.548283	-1.40585	0.0851287	0.165055	0.0919323	HepG2	mid
2028269	Signaling by Hippo	20	0.436673	1.39544	0.0856868	0.40424	0.355613	HepG2	late
69304	Regulation of DNA replication	69	-0.364628	-1.3052	0.0858342	0.40424	0.355613	HepG2	late
69300	Removal of licensing factors from origins	69	-0.364628	-1.3052	0.0858342	0.40424	0.355613	HepG2	late
5654719	SHC-mediated cascade:FGFR4	20	-0.483374	-1.38774	0.0861503	0.165878	0.0923907	HepG2	mid
2033519	Activated point mutants of FGFR2	17	-0.509237	-1.40494	0.0861869	0.165878	0.0923907	HepG2	mid
190241	FGFR2 ligand binding and activation	17	-0.509237	-1.40494	0.0861869	0.165878	0.0923907	HepG2	mid
1839126	FGFR2 mutant receptor activation	17	-0.509237	-1.40494	0.0861869	0.165878	0.0923907	HepG2	mid
1483191	Synthesis of PC	18	0.454073	1.411	0.0863039	0.40424	0.355613	HepG2	late
73929	Base-Excision Repair, AP Site Formation	10	0.551255	1.43774	0.086485	0.40424	0.355613	HepG2	late
1963640	GRB2 events in ERBB2 signaling	21	0.482467	1.39737	0.0866981	0.410106	0.361185	HuH7	early
74159	Transcription	156	0.289387	1.23569	0.0869565	0.410106	0.361185	HuH7	early
5620920	Cargo trafficking to the periciliary membrane	37	-0.39494	-1.35524	0.0870351	0.399674	0.345167	HepG2	early
164940	Nef mediated downregulation of MHC class I complex cell surface expression	10	0.545997	1.46096	0.0872854	0.167684	0.0933967	HepG2	mid
937061	TRIF-mediated TLR3/TLR4 signaling	75	0.290464	1.25774	0.0875306	0.407309	0.358312	HepG2	late
204174	Regulation of pyruvate dehydrogenase (PDH) complex	12	0.506074	1.43111	0.0877454	0.168259	0.0937169	HepG2	mid
2168880	Scavenging of heme from plasma	12	-0.545962	-1.41401	0.0883404	0.403897	0.348814	HepG2	early
198933	Immunoregulatory interactions between a Lymphoid and a non-Lymphoid cell	64	-0.325899	-1.28961	0.0883963	0.415027	0.365519	HuH7	early
425397	Transport of vitamins, nucleosides, and related molecules	35	0.361771	1.33399	0.0885211	0.408368	0.359244	HepG2	late
193634	Axonal growth inhibition (RHOA activation)	11	0.537134	1.43898	0.0890334	0.408368	0.359244	HepG2	late
171306	Packaging Of Telomere Ends	11	0.519213	1.42773	0.0892226	0.170779	0.0951204	HepG2	mid
199991	Membrane Trafficking	143	0.247296	1.19228	0.0892989	0.408368	0.359244	HepG2	late
2173782	Binding and Uptake of Ligands by Scavenger Receptors	40	-0.409154	-1.33314	0.0893923	0.408368	0.359244	HepG2	late
5601884	PIWI-interacting RNA (piRNA) biogenesis	27	0.377454	1.3537	0.0894016	0.170809	0.0951373	HepG2	mid
452723	Transcriptional regulation of pluripotent stem cells	30	0.375643	1.33368	0.0898601	0.408368	0.359244	HepG2	late
2022377	Metabolism of Angiotensinogen to Angiotensins	12	-0.566042	-1.38628	0.0900984	0.408368	0.359244	HepG2	late
186712	Regulation of beta-cell development	22	0.411516	1.37742	0.0903208	0.411156	0.355083	HepG2	early
193704	p75 NTR receptor-mediated signalling	84	0.327789	1.27443	0.0903605	0.421129	0.370893	HuH7	early
201681	TCF dependent signaling in response to WNT	162	0.286585	1.22806	0.0905004	0.421129	0.370893	HuH7	early
1638074	Keratan sulfate/keratin metabolism	33	-0.420258	-1.34821	0.0915815	0.174655	0.0972795	HepG2	mid
164940	Nef mediated downregulation of MHC class I complex cell surface expression	10	0.548371	1.43022	0.0917686	0.414146	0.364326	HepG2	late
194223	HDL-mediated lipid transport	12	0.512113	1.41486	0.0923385	0.414929	0.365015	HepG2	late
156590	Glutathione conjugation	30	-0.43257	-1.35856	0.0926457	0.176364	0.098231	HepG2	mid
1912422	Pre-NOTCH Expression and Processing	24	0.404673	1.3566	0.0930154	0.416184	0.36612	HepG2	late
111996	Ca-dependent events	30	-0.432155	-1.35726	0.0933279	0.17734	0.0987748	HepG2	mid
1221632	Meiotic synapsis	38	0.338708	1.31804	0.0942149	0.178514	0.0994288	HepG2	mid
3214815	HDACs deacetylate histones	34	0.350251	1.32665	0.0942869	0.178514	0.0994288	HepG2	mid
140875	Common Pathway of Fibrin Clot Formation	19	-0.484017	-1.37297	0.0950467	0.179493	0.0999741	HepG2	mid
5627117	RHO GTPases Activate ROCKs	16	0.455742	1.3998	0.0951469	0.179493	0.0999741	HepG2	mid
5357769	Caspase activation via extrinsic apoptotic signalig pathway	25	-0.431448	-1.35895	0.0952083	0.431501	0.372653	HepG2	early
162710	Synthesis of glycosylphosphatidylinositol (GPI)	16	-0.492311	-1.39832	0.0954225	0.440575	0.38802	HuH7	early
5423646	Aflatoxin activation and detoxification	17	-0.485885	-1.40522	0.095521	0.440575	0.38802	HuH7	early
390466	Chaperonin-mediated protein folding	29	-0.417042	-1.35731	0.0956144	0.431501	0.372653	HepG2	early
5651801	PCNA-Dependent Long Patch Base Excision Repair	17	-0.510478	-1.37005	0.0958904	0.425878	0.374647	HepG2	late
174048	APC/C:Cdc20 mediated degradation of Cyclin B	21	-0.483735	-1.3649	0.0959954	0.425878	0.374647	HepG2	late
74159	Transcription	156	-0.284583	-1.23681	0.0963314	0.431777	0.372892	HepG2	early
442380	Zinc influx into cells by the SLC39 gene family	10	0.545334	1.4223	0.0964961	0.426293	0.375013	HepG2	late
1630316	Glycosaminoglycan metabolism	116	-0.321054	-1.26618	0.0965896	0.181718	0.101213	HepG2	mid
5358606	Mismatch repair (MMR) directed by MSH2:MSH3 (MutSbeta)	15	0.47118	1.40216	0.0966051	0.431777	0.372892	HepG2	early
5173105	O-linked glycosylation	60	-0.364948	-1.30732	0.0966733	0.181718	0.101213	HepG2	mid
3214847	HATs acetylate histones	91	0.321746	1.2649	0.0969072	0.443609	0.390692	HuH7	early
418346	Platelet homeostasis	52	-0.34442	-1.30643	0.0970262	0.443609	0.390692	HuH7	early
977225	Amyloids	33	-0.403037	-1.35039	0.0972265	0.431777	0.372892	HepG2	early
3322077	Glycogen synthesis	15	0.472764	1.39229	0.0972472	0.427027	0.375659	HepG2	late
69481	G2/M Checkpoints	51	0.309957	1.28278	0.0973252	0.431777	0.372892	HepG2	early
913531	Interferon Signaling	174	-0.279553	-1.23058	0.0978541	0.432292	0.373336	HepG2	early
2046104	alpha-linolenic (omega3) and linoleic (omega6) acid metabolism	13	0.498378	1.40579	0.0978859	0.427027	0.375659	HepG2	late
2046106	alpha-linolenic acid (ALA) metabolism	13	0.498378	1.40579	0.0978859	0.427027	0.375659	HepG2	late
1433617	Regulation of signaling by NODAL	10	-0.580662	-1.3891	0.0982483	0.184348	0.102678	HepG2	mid
194068	Bile acid and bile salt metabolism	31	-0.406788	-1.34214	0.098472	0.433194	0.374115	HepG2	early
1638091	Heparan sulfate/heparin (HS-GAG) metabolism	49	0.321944	1.2776	0.09875	0.429009	0.377402	HepG2	late
983168	Antigen processing: Ubiquitination & Proteasome degradation	52	-0.381668	-1.30701	0.0993343	0.429764	0.378067	HepG2	late
597592	Post-translational protein modification	304	-0.256206	-1.19462	0.0994997	0.43444	0.375191	HepG2	early
190373	FGFR1c ligand binding and activation	11	-0.565292	-1.38991	0.0996064	0.186228	0.103725	HepG2	mid
1839122	Signaling by activated point mutants of FGFR1	11	-0.565292	-1.38991	0.0996064	0.186228	0.103725	HepG2	mid
156711	Polo-like kinase mediated events	16	0.515533	1.39451	0.0996257	0.451462	0.397608	HuH7	early
187037	NGF signalling via TRKA from the plasma membrane	189	0.277087	1.20925	0.099631	0.451462	0.397608	HuH7	early
73847	Purine metabolism	33	-0.401739	-1.34604	0.0996647	0.43444	0.375191	HepG2	early
983231	Factors involved in megakaryocyte development and platelet production	112	0.250814	1.20404	0.1	0.43444	0.375191	HepG2	early
2871837	FCERI mediated NF-kB activation	26	0.372825	1.32232	0.1	0.186631	0.10395	HepG2	mid
166166	MyD88-independent TLR3/TLR4 cascade	76	0.270294	1.22986	0.100715	0.187299	0.104322	HepG2	mid
168164	Toll Like Receptor 3 (TLR3) Cascade	76	0.270294	1.22986	0.100715	0.187299	0.104322	HepG2	mid
749476	RNA Polymerase III Abortive And Retractive Initiation	36	0.406749	1.33736	0.101131	0.451462	0.397608	HuH7	early
74158	RNA Polymerase III Transcription	36	0.406749	1.33736	0.101131	0.451462	0.397608	HuH7	early
76046	RNA Polymerase III Transcription Initiation	36	0.406749	1.33736	0.101131	0.451462	0.397608	HuH7	early
73923	Lipid digestion, mobilization, and transport	46	-0.383593	-1.31322	0.101455	0.188339	0.104901	HepG2	mid
1679131	Trafficking and processing of endosomal TLR	12	0.555572	1.39425	0.101571	0.451462	0.397608	HuH7	early
2022854	Keratan sulfate biosynthesis	28	-0.432731	-1.34199	0.101676	0.188416	0.104944	HepG2	mid
168928	RIG-I/MDA5 mediated induction of IFN-alpha/beta pathways	63	-0.340192	-1.29094	0.102052	0.43763	0.377946	HepG2	early
69541	Stabilization of p53	51	-0.382752	-1.30518	0.102054	0.439715	0.38682	HepG2	late
420499	Class C/3 (Metabotropic glutamate/pheromone receptors)	39	-0.399356	-1.32666	0.102143	0.188639	0.105068	HepG2	mid
112043	PLC beta mediated events	45	-0.384081	-1.30923	0.102157	0.188639	0.105068	HepG2	mid
888590	GABA synthesis, release, reuptake and degradation	18	0.494889	1.38428	0.102434	0.451462	0.397608	HuH7	early
1221632	Meiotic synapsis	38	0.399694	1.32985	0.10259	0.451462	0.397608	HuH7	early
389957	Prefoldin mediated transfer of substrate to CCT/TriC	27	-0.420758	-1.34446	0.102596	0.43763	0.377946	HepG2	early
187706	Signalling to p38 via RIT and RIN	15	0.520618	1.38128	0.102758	0.451462	0.397608	HuH7	early
69002	DNA Replication Pre-Initiation	78	-0.325861	-1.27783	0.102759	0.43763	0.377946	HepG2	early
68874	M/G1 Transition	78	-0.325861	-1.27783	0.102759	0.43763	0.377946	HepG2	early
432040	Vasopressin regulates renal water homeostasis via Aquaporins	26	0.380335	1.33561	0.102824	0.43763	0.377946	HepG2	early
453274	Mitotic G2-G2/M phases	110	0.30609	1.24096	0.103056	0.451462	0.397608	HuH7	early
419037	NCAM1 interactions	38	0.335918	1.30087	0.103345	0.438067	0.378323	HepG2	early
69166	Removal of the Flap Intermediate	14	-0.536439	-1.36586	0.104448	0.444562	0.391084	HepG2	late
983170	Antigen Presentation: Folding, assembly and peptide loading of class I MHC	24	-0.424627	-1.34635	0.104513	0.453689	0.399569	HuH7	early
1566948	Elastic fibre formation	39	0.342227	1.29214	0.104744	0.444562	0.391084	HepG2	late
381340	Transcriptional regulation of white adipocyte differentiation	57	-0.346866	-1.29212	0.104812	0.442251	0.381937	HepG2	early
174417	Telomere C-strand (Lagging Strand) Synthesis	23	0.394699	1.33477	0.105177	0.442251	0.381937	HepG2	early
417957	P2Y receptors	12	0.553155	1.38818	0.105225	0.453689	0.399569	HuH7	early
422356	Regulation of insulin secretion	46	-0.38804	-1.30287	0.105319	0.444562	0.391084	HepG2	late
2142691	Synthesis of Leukotrienes (LT) and Eoxins (EX)	17	-0.476768	-1.37885	0.105347	0.453689	0.399569	HuH7	early
1980150	Signaling by NOTCH4	11	0.51958	1.39195	0.105427	0.444562	0.391084	HepG2	late
196071	Metabolism of steroid hormones and vitamin D	26	0.388737	1.33283	0.105727	0.444562	0.391084	HepG2	late
209943	Steroid hormones	26	0.388737	1.33283	0.105727	0.444562	0.391084	HepG2	late
380320	Recruitment of NuMA to mitotic centrosomes	10	0.528817	1.41499	0.105906	0.195218	0.108733	HepG2	mid
69186	Lagging Strand Synthesis	21	0.470526	1.36278	0.106275	0.453689	0.399569	HuH7	early
198203	PI3K/AKT activation	97	0.314375	1.24824	0.106821	0.453689	0.399569	HuH7	early
193368	Synthesis of bile acids and bile salts via 7alpha-hydroxycholesterol	15	-0.497946	-1.36883	0.106905	0.444942	0.384261	HepG2	early
211945	Phase 1 - Functionalization of compounds	69	0.338807	1.26994	0.107304	0.453689	0.399569	HuH7	early
110373	Resolution of AP sites via the multiple-nucleotide patch replacement pathway	19	0.483386	1.36761	0.107549	0.453689	0.399569	HuH7	early
391903	Eicosanoid ligand-binding receptors	14	-0.534209	-1.36018	0.107636	0.449303	0.395255	HepG2	late
3000480	Scavenging by Class A Receptors	19	-0.490496	-1.34871	0.107713	0.449303	0.395255	HepG2	late
198933	Immunoregulatory interactions between a Lymphoid and a non-Lymphoid cell	64	-0.355073	-1.28513	0.107863	0.198475	0.110546	HepG2	mid
2299718	Condensation of Prophase Chromosomes	17	0.499226	1.37056	0.107892	0.453689	0.399569	HuH7	early
912526	Interleukin receptor SHC signaling	26	0.443237	1.34946	0.107897	0.453689	0.399569	HuH7	early
170834	Signaling by TGF-beta Receptor Complex	71	0.336541	1.26921	0.108112	0.453689	0.399569	HuH7	early
196741	Cobalamin (Cbl, vitamin B12) transport and metabolism	20	-0.452609	-1.3485	0.108461	0.444942	0.384261	HepG2	early
4086398	Ca2+ pathway	40	-0.3628	-1.30256	0.108481	0.453689	0.399569	HuH7	early
416572	Sema4D induced cell migration and growth-cone collapse	22	0.461442	1.35156	0.108764	0.453689	0.399569	HuH7	early
1268020	Mitochondrial protein import	32	-0.400875	-1.33313	0.109303	0.444942	0.384261	HepG2	early
5218900	CASP8 activity is inhibited	11	-0.545746	-1.37559	0.109367	0.444942	0.384261	HepG2	early
3371378	Regulation by c-FLIP	11	-0.545746	-1.37559	0.109367	0.444942	0.384261	HepG2	early
166016	Toll Like Receptor 4 (TLR4) Cascade	92	0.316358	1.24506	0.109735	0.455922	0.401536	HuH7	early
629594	Highly calcium permeable postsynaptic nicotinic acetylcholine receptors	12	-0.552777	-1.3538	0.109779	0.45288	0.398402	HepG2	late
202040	G-protein activation	13	-0.519412	-1.37165	0.109847	0.444942	0.384261	HepG2	early
68949	Orc1 removal from chromatin	67	-0.357515	-1.27488	0.109868	0.45288	0.398402	HepG2	late
69052	Switching of origins to a post-replicative state	67	-0.357515	-1.27488	0.109868	0.45288	0.398402	HepG2	late
549132	Organic cation/anion/zwitterion transport	12	-0.541902	-1.36445	0.11009	0.202219	0.112632	HepG2	mid
76009	Platelet Aggregation (Plug Formation)	35	0.343695	1.30181	0.110361	0.444942	0.384261	HepG2	early
190239	FGFR3 ligand binding and activation	12	0.496041	1.37841	0.110492	0.444942	0.384261	HepG2	early
2033514	FGFR3 mutant receptor activation	12	0.496041	1.37841	0.110492	0.444942	0.384261	HepG2	early
190372	FGFR3c ligand binding and activation	12	0.496041	1.37841	0.110492	0.444942	0.384261	HepG2	early
1839130	Signaling by activated point mutants of FGFR3	12	0.496041	1.37841	0.110492	0.444942	0.384261	HepG2	early
166058	MyD88:Mal cascade initiated on plasma membrane	71	0.275821	1.23299	0.111171	0.202781	0.112945	HepG2	mid
181438	Toll Like Receptor 2 (TLR2) Cascade	71	0.275821	1.23299	0.111171	0.202781	0.112945	HepG2	mid
168179	Toll Like Receptor TLR1:TLR2 Cascade	71	0.275821	1.23299	0.111171	0.202781	0.112945	HepG2	mid
168188	Toll Like Receptor TLR6:TLR2 Cascade	71	0.275821	1.23299	0.111171	0.202781	0.112945	HepG2	mid
190242	FGFR1 ligand binding and activation	15	-0.509636	-1.36328	0.111827	0.203622	0.113413	HepG2	mid
70326	Glucose metabolism	71	-0.308919	-1.24753	0.111994	0.462251	0.40711	HuH7	early
453279	Mitotic G1-G1/S phases	123	-0.318827	-1.23879	0.112135	0.458508	0.403353	HepG2	late
190322	FGFR4 ligand binding and activation	14	0.526414	1.37134	0.112141	0.462251	0.40711	HuH7	early
69186	Lagging Strand Synthesis	21	0.405969	1.33706	0.11257	0.451575	0.38999	HepG2	early
975110	TRAF6 mediated IRF7 activation in TLR7/8 or 9 signaling	14	0.475557	1.37526	0.112738	0.458508	0.403353	HepG2	late
169893	Prolonged ERK activation events	20	0.420694	1.34438	0.113286	0.458508	0.403353	HepG2	late
5651801	PCNA-Dependent Long Patch Base Excision Repair	17	0.496179	1.3622	0.113402	0.463911	0.408572	HuH7	early
71406	Pyruvate metabolism and Citric Acid (TCA) cycle	41	-0.35695	-1.28995	0.11343	0.463911	0.408572	HuH7	early
109869	RAF/MAP kinase cascade	10	0.531058	1.38506	0.113459	0.458508	0.403353	HepG2	late
157118	Signaling by NOTCH	86	0.274949	1.21841	0.113672	0.458508	0.403353	HepG2	late
176412	Phosphorylation of the APC/C	17	-0.499938	-1.34177	0.113861	0.458508	0.403353	HepG2	late
5625900	RHO GTPases activate CIT	15	0.452266	1.3643	0.11388	0.206982	0.115285	HepG2	mid
4641262	disassembly of the destruction complex and recruitment of AXIN to the membrane	22	-0.455733	-1.33818	0.114067	0.206982	0.115285	HepG2	mid
70614	Amino acid synthesis and interconversion (transamination)	16	-0.500087	-1.36016	0.11441	0.207245	0.115431	HepG2	mid
422085	Synthesis, secretion, and deacylation of Ghrelin	10	-0.556613	-1.36739	0.114609	0.457997	0.395536	HepG2	early
5610780	Degradation of GLI1 by the proteasome	59	-0.363744	-1.27083	0.114867	0.460787	0.405357	HepG2	late
75876	Synthesis of very long-chain fatty acyl-CoAs	16	-0.479483	-1.36189	0.115236	0.469462	0.413461	HuH7	early
68962	Activation of the pre-replicative complex	30	-0.427973	-1.31392	0.115374	0.461055	0.405593	HepG2	late
171007	p38MAPK events	13	0.536777	1.36592	0.115782	0.469858	0.41381	HuH7	early
1483257	Phospholipid metabolism	137	0.242562	1.16325	0.116295	0.46164	0.406108	HepG2	late
1482922	Acyl chain remodelling of PI	15	-0.506605	-1.35518	0.116364	0.210204	0.117079	HepG2	mid
70221	Glycogen breakdown (glycogenolysis)	17	0.441138	1.34419	0.116402	0.46164	0.406108	HepG2	late
2173795	Downregulation of SMAD2/3:SMAD4 transcriptional activity	22	0.392064	1.32946	0.116485	0.210204	0.117079	HepG2	mid
76066	RNA Polymerase III Transcription Initiation From Type 2 Promoter	27	0.434101	1.33366	0.1165	0.47036	0.414251	HuH7	early
428157	Sphingolipid metabolism	69	-0.346764	-1.26881	0.116646	0.210204	0.117079	HepG2	mid
3000480	Scavenging by Class A Receptors	19	-0.452996	-1.34927	0.116935	0.47036	0.414251	HuH7	early
1663150	The activation of arylsulfatases	13	0.474309	1.35229	0.116975	0.464588	0.401227	HepG2	early
5621480	Dectin-2 family	10	-0.555495	-1.36465	0.117217	0.464588	0.401227	HepG2	early
420029	Tight junction interactions	17	0.44004	1.34084	0.117647	0.464817	0.408902	HepG2	late
159418	Recycling of bile acids and salts	15	-0.505097	-1.35114	0.117828	0.211969	0.118062	HepG2	mid
5620924	Intraflagellar transport	37	-0.365159	-1.29233	0.117891	0.47036	0.414251	HuH7	early
180786	Extension of Telomeres	25	0.440165	1.32946	0.118045	0.47036	0.414251	HuH7	early
175474	Assembly Of The HIV Virion	13	0.471912	1.36482	0.118143	0.212172	0.118175	HepG2	mid
983169	Class I MHC mediated antigen processing & presentation	92	0.313621	1.23429	0.118152	0.47036	0.414251	HuH7	early
156580	Phase II conjugation	69	-0.328698	-1.26581	0.118531	0.464588	0.401227	HepG2	early
3296469	Defects in cobalamin (B12) metabolism	11	-0.539756	-1.36049	0.118682	0.464588	0.401227	HepG2	early
1679131	Trafficking and processing of endosomal TLR	12	0.488714	1.35806	0.11873	0.464588	0.401227	HepG2	early
389948	PD-1 signaling	21	-0.458128	-1.33322	0.118815	0.212913	0.118588	HepG2	mid
74749	Signal attenuation	13	0.534339	1.35972	0.118916	0.47161	0.415352	HuH7	early
622323	Presynaptic nicotinic acetylcholine receptors	13	0.473304	1.34942	0.11892	0.464588	0.401227	HepG2	early
937041	IKK complex recruitment mediated by RIP1	18	0.416937	1.33592	0.118963	0.212913	0.118588	HepG2	mid
1592230	Mitochondrial biogenesis	30	0.349046	1.2863	0.119342	0.213226	0.118763	HepG2	mid
209543	p75NTR recruits signalling complexes	13	0.480021	1.35401	0.119606	0.469063	0.412638	HepG2	late
140877	Formation of Fibrin Clot (Clotting Cascade)	35	-0.41122	-1.30236	0.119618	0.469063	0.412638	HepG2	late
163560	Hormone-sensitive lipase (HSL)-mediated triacylglycerol hydrolysis	19	-0.470641	-1.33502	0.120316	0.214601	0.119528	HepG2	mid
1181150	Signaling by NODAL	19	-0.450271	-1.34115	0.120429	0.474941	0.418286	HuH7	early
113510	E2F mediated regulation of DNA replication	28	0.36184	1.29566	0.120445	0.467226	0.403506	HepG2	early
69242	S Phase	116	-0.295756	-1.23605	0.120488	0.467226	0.403506	HepG2	early
975634	Retinoid metabolism and transport	39	-0.390915	-1.29862	0.120547	0.214647	0.119554	HepG2	mid
76061	RNA Polymerase III Transcription Initiation From Type 1 Promoter	28	0.426026	1.32322	0.120663	0.474941	0.418286	HuH7	early
205043	NRIF signals cell death from the nucleus	15	0.458983	1.35171	0.120886	0.471676	0.414936	HepG2	late
211945	Phase 1 - Functionalization of compounds	69	-0.351229	-1.25724	0.121185	0.471676	0.414936	HepG2	late
211897	Cytochrome P450 - arranged by substrate type	52	0.359329	1.27379	0.121478	0.476359	0.419535	HuH7	early
2032785	YAP1- and WWTR1 (TAZ)-stimulated gene expression	11	-0.54857	-1.3488	0.121708	0.216346	0.1205	HepG2	mid
177929	Signaling by EGFR	168	0.230356	1.13384	0.122618	0.474779	0.417666	HepG2	late
446353	Cell-extracellular matrix interactions	18	0.429794	1.33556	0.122889	0.474779	0.417666	HepG2	late
450321	JNK (c-Jun kinases) phosphorylation and activation mediated by activated human TAK1	19	0.405032	1.31535	0.123148	0.218535	0.12172	HepG2	mid
3858494	beta-catenin independent WNT signaling	112	-0.296113	-1.22986	0.123226	0.476082	0.411154	HepG2	early
1614635	Sulfur amino acid metabolism	23	0.380543	1.30651	0.12414	0.219336	0.122166	HepG2	mid
176407	Conversion from APC/C:Cdc20 to APC/C:Cdh1 in late anaphase	16	0.433209	1.33059	0.124202	0.219336	0.122166	HepG2	mid
422475	Axon guidance	291	0.213126	1.11963	0.124224	0.47817	0.420649	HepG2	late
1566948	Elastic fibre formation	39	-0.389283	-1.29319	0.124228	0.219336	0.122166	HepG2	mid
3656253	Defective EXT1 causes exostoses 1, TRPS2 and CHDS	12	-0.515536	-1.35082	0.124337	0.483945	0.426216	HuH7	early
3656237	Defective EXT2 causes exostoses 2	12	-0.515536	-1.35082	0.124337	0.483945	0.426216	HuH7	early
202430	Translocation of ZAP-70 to Immunological synapse	16	-0.479619	-1.34066	0.124356	0.477155	0.412081	HepG2	early
70268	Pyruvate metabolism	20	-0.443674	-1.32188	0.124416	0.477155	0.412081	HepG2	early
5607763	CLEC7A (Dectin-1) induces NFAT activation	12	-0.522699	-1.35376	0.125277	0.478703	0.413418	HepG2	early
977441	GABA A receptor activation	12	-0.543987	-1.33227	0.125308	0.480575	0.422765	HepG2	late
69481	G2/M Checkpoints	51	-0.37265	-1.27073	0.126521	0.482888	0.4248	HepG2	late
381070	IRE1alpha activates chaperones	56	0.349102	1.25984	0.126593	0.490151	0.431682	HuH7	early
2470946	Cohesin Loading onto Chromatin	10	-0.548681	-1.35975	0.127093	0.490151	0.431682	HuH7	early
202403	TCR signaling	59	-0.335729	-1.25839	0.127291	0.484631	0.418537	HepG2	early
159236	Transport of Mature mRNA derived from an Intron-Containing Transcript	24	0.443274	1.32219	0.127336	0.490151	0.431682	HuH7	early
2514853	Condensation of Prometaphase Chromosomes	11	-0.556098	-1.33105	0.127475	0.482888	0.4248	HepG2	late
1971475	A tetrasaccharide linker sequence is required for GAG synthesis	25	0.381704	1.29181	0.127573	0.482888	0.4248	HepG2	late
76009	Platelet Aggregation (Plug Formation)	35	-0.399116	-1.2959	0.127963	0.22555	0.125627	HepG2	mid
975110	TRAF6 mediated IRF7 activation in TLR7/8 or 9 signaling	14	0.453723	1.34405	0.128308	0.225778	0.125754	HepG2	mid
975298	Ligand-gated ion channel transport	23	-0.453787	-1.31109	0.128594	0.482888	0.4248	HepG2	late
112040	G-protein mediated events	46	-0.372287	-1.27451	0.128621	0.22595	0.12585	HepG2	mid
3560782	Diseases associated with glycosaminoglycan metabolism	26	0.375379	1.28704	0.12877	0.482888	0.4248	HepG2	late
3781865	Diseases of glycosylation	26	0.375379	1.28704	0.12877	0.482888	0.4248	HepG2	late
166016	Toll Like Receptor 4 (TLR4) Cascade	92	0.264295	1.18305	0.129139	0.482888	0.4248	HepG2	late
170984	ARMS-mediated activation	16	0.494674	1.33809	0.129567	0.496911	0.437635	HuH7	early
1483191	Synthesis of PC	18	-0.473723	-1.32527	0.12997	0.227712	0.126831	HepG2	mid
70221	Glycogen breakdown (glycogenolysis)	17	0.418299	1.31303	0.130225	0.227712	0.126831	HepG2	mid
418038	Nucleotide-like (purinergic) receptors	16	-0.490427	-1.33389	0.130277	0.227712	0.126831	HepG2	mid
450282	MAPK targets/ Nuclear events mediated by MAP kinases	26	0.374147	1.28281	0.131481	0.489895	0.430964	HepG2	late
2029485	Role of phospholipids in phagocytosis	21	-0.452093	-1.31565	0.131575	0.229599	0.127882	HepG2	mid
109704	PI3K Cascade	69	-0.342577	-1.25349	0.132059	0.23006	0.128139	HepG2	mid
189200	Hexose transport	42	0.324745	1.24912	0.132637	0.491539	0.43241	HepG2	late
389948	PD-1 signaling	21	-0.462394	-1.30468	0.132861	0.491539	0.43241	HepG2	late
381676	Glucagon-like Peptide-1 (GLP1) regulates insulin secretion	22	-0.454627	-1.2996	0.133774	0.491771	0.432614	HepG2	late
211981	Xenobiotics	15	-0.507561	-1.31938	0.134084	0.491771	0.432614	HepG2	late
210993	Tie2 Signaling	18	-0.481972	-1.30805	0.134333	0.491771	0.432614	HepG2	late
937042	IRAK2 mediated activation of TAK1 complex	10	0.5093	1.36276	0.13442	0.233395	0.129996	HepG2	mid
975163	IRAK2 mediated activation of TAK1 complex upon TLR7/8 or 9 stimulation	10	0.5093	1.36276	0.13442	0.233395	0.129996	HepG2	mid
2219530	Constitutive Signaling by Aberrant PI3K in Cancer	59	-0.351072	-1.25392	0.136347	0.236349	0.131642	HepG2	mid
110313	Translesion synthesis by Y family DNA polymerases bypasses lesions on DNA template	35	-0.404051	-1.27966	0.136785	0.499004	0.438977	HepG2	late
174824	Lipoprotein metabolism	22	-0.443615	-1.3026	0.139258	0.240998	0.134231	HepG2	mid
877300	Interferon gamma signaling	74	-0.335767	-1.24178	0.139606	0.2412	0.134344	HepG2	mid
418346	Platelet homeostasis	52	-0.359173	-1.25505	0.14051	0.242362	0.134991	HepG2	mid
913709	O-linked glycosylation of mucins	51	-0.35994	-1.25381	0.142511	0.245409	0.136688	HepG2	mid
71387	Metabolism of carbohydrates	246	0.205836	1.10925	0.143396	0.246528	0.137311	HepG2	mid
1483213	Synthesis of PE	12	-0.521415	-1.31287	0.143825	0.246861	0.137496	HepG2	mid
190239	FGFR3 ligand binding and activation	12	-0.520193	-1.30979	0.145482	0.248077	0.138174	HepG2	mid
2033514	FGFR3 mutant receptor activation	12	-0.520193	-1.30979	0.145482	0.248077	0.138174	HepG2	mid
190372	FGFR3c ligand binding and activation	12	-0.520193	-1.30979	0.145482	0.248077	0.138174	HepG2	mid
1839130	Signaling by activated point mutants of FGFR3	12	-0.520193	-1.30979	0.145482	0.248077	0.138174	HepG2	mid
389977	Post-chaperonin tubulin folding pathway	18	0.400502	1.28326	0.14846	0.252745	0.140774	HepG2	mid
1989781	PPARA activates gene expression	42	-0.373149	-1.25607	0.149818	0.254641	0.14183	HepG2	mid
189451	Heme biosynthesis	11	0.478813	1.31663	0.154594	0.262333	0.146114	HepG2	mid
449147	Signaling by Interleukins	104	0.239031	1.1536	0.155556	0.263538	0.146786	HepG2	mid
1483206	Glycerophospholipid biosynthesis	90	-0.319767	-1.21714	0.156094	0.263561	0.146798	HepG2	mid
418360	Platelet calcium homeostasis	18	-0.460308	-1.28774	0.156137	0.263561	0.146798	HepG2	mid
3371571	HSF1-dependent transactivation	21	0.377514	1.25876	0.156324	0.263561	0.146798	HepG2	mid
5620924	Intraflagellar transport	37	0.316126	1.22423	0.156631	0.263654	0.14685	HepG2	mid
2187338	Visual phototransduction	85	-0.321751	-1.21325	0.159525	0.268094	0.149323	HepG2	mid
112410	SHC-mediated signalling	15	0.425597	1.28385	0.160883	0.269944	0.150353	HepG2	mid
186797	Signaling by PDGF	177	-0.285062	-1.17411	0.162071	0.271501	0.151221	HepG2	mid
420092	Glucagon-type ligand receptors	13	-0.499472	-1.2807	0.164871	0.275751	0.153588	HepG2	mid
2129379	Molecules associated with elastic fibres	35	-0.385258	-1.2509	0.165246	0.275938	0.153692	HepG2	mid
168643	Nucleotide-binding domain, leucine rich repeat containing receptor (NLR) signaling pathways	40	0.305954	1.20901	0.166456	0.277515	0.15457	HepG2	mid
156584	Cytosolic sulfonation of small molecules	18	-0.454541	-1.2716	0.167124	0.278051	0.154869	HepG2	mid
400685	Sema4D in semaphorin signaling	25	0.352236	1.23821	0.167308	0.278051	0.154869	HepG2	mid
166054	Activated TLR4 signalling	89	0.245595	1.15272	0.168136	0.278983	0.155388	HepG2	mid
2485179	Activation of the phototransduction cascade	10	-0.540645	-1.29337	0.168469	0.279094	0.15545	HepG2	mid
170670	Adenylate cyclase inhibitory pathway	14	-0.487906	-1.27816	0.169727	0.280291	0.156117	HepG2	mid
997269	Inhibition of adenylate cyclase pathway	14	-0.487906	-1.27816	0.169727	0.280291	0.156117	HepG2	mid
203615	eNOS activation	10	0.484077	1.29527	0.170207	0.28064	0.156311	HepG2	mid
163210	Formation of ATP by chemiosmotic coupling	18	0.388758	1.24563	0.170827	0.280759	0.156377	HepG2	mid
174490	Membrane binding and targetting of GAG proteins	11	0.46723	1.28478	0.171084	0.280759	0.156377	HepG2	mid
174495	Synthesis And Processing Of GAG, GAGPOL Polyproteins	11	0.46723	1.28478	0.171084	0.280759	0.156377	HepG2	mid
432722	Golgi Associated Vesicle Biogenesis	27	0.341027	1.22306	0.174477	0.285881	0.15923	HepG2	mid
5365859	RA biosynthesis pathway	21	-0.430334	-1.25233	0.179356	0.293416	0.163427	HepG2	mid
210500	Glutamate Neurotransmitter Release Cycle	22	-0.426407	-1.25207	0.180017	0.294037	0.163773	HepG2	mid
73848	Pyrimidine metabolism	24	0.350024	1.2192	0.182477	0.297591	0.165752	HepG2	mid
2219528	PI3K/AKT Signaling in Cancer	81	-0.317977	-1.18951	0.183438	0.29841	0.166208	HepG2	mid
629597	Highly calcium permeable nicotinic acetylcholine receptors	10	-0.532896	-1.27483	0.183549	0.29841	0.166208	HepG2	mid
210745	Regulation of gene expression in beta cells	12	-0.499832	-1.25852	0.184488	0.299103	0.166594	HepG2	mid
1839117	Signaling by FGFR1 fusion mutants	16	0.404248	1.24164	0.184547	0.299103	0.166594	HepG2	mid
156580	Phase II conjugation	69	-0.328782	-1.20301	0.184834	0.299105	0.166595	HepG2	mid
202427	Phosphorylation of CD3 and TCR zeta chains	18	-0.44668	-1.24961	0.186642	0.301564	0.167965	HepG2	mid
425471	Bile salt and organic anion SLC transporters	12	-0.498006	-1.25393	0.188404	0.303942	0.16929	HepG2	mid
399721	Glutamate Binding, Activation of AMPA Receptors and Synaptic Plasticity	29	-0.3939	-1.22904	0.191364	0.30777	0.171422	HepG2	mid
399719	Trafficking of AMPA receptors	29	-0.3939	-1.22904	0.191364	0.30777	0.171422	HepG2	mid
400206	Regulation of lipid metabolism by Peroxisome proliferator-activated receptor alpha (PPARalpha)	60	-0.33376	-1.1956	0.191721	0.307871	0.171478	HepG2	mid
2142845	Hyaluronan metabolism	14	-0.477314	-1.25041	0.192091	0.307993	0.171546	HepG2	mid
879415	Advanced glycosylation endproduct receptor signaling	13	-0.485743	-1.24549	0.196439	0.314353	0.175088	HepG2	mid
198323	AKT phosphorylates targets in the cytosol	11	0.453554	1.24718	0.196996	0.314353	0.175088	HepG2	mid
168898	Toll-Like Receptors Cascades	107	0.231414	1.11929	0.197224	0.314353	0.175088	HepG2	mid
3560801	Defective B3GAT3 causes JDSSDHD	19	-0.435903	-1.23649	0.197559	0.314353	0.175088	HepG2	mid
3560783	Defective B4GALT7 causes EDS, progeroid type	19	-0.435903	-1.23649	0.197559	0.314353	0.175088	HepG2	mid
442742	CREB phosphorylation through the activation of Ras	28	-0.393767	-1.22116	0.198818	0.315877	0.175937	HepG2	mid
442982	Ras activation uopn Ca2+ infux through NMDA receptor	18	-0.441232	-1.23437	0.202111	0.320621	0.17858	HepG2	mid
532668	N-glycan trimming in the ER and Calnexin/Calreticulin cycle	13	-0.48264	-1.23754	0.202424	0.320632	0.178585	HepG2	mid
181430	Norepinephrine Neurotransmitter Release Cycle	16	-0.453452	-1.23332	0.204367	0.323221	0.180027	HepG2	mid
2029482	Regulation of actin dynamics for phagocytic cup formation	51	0.275835	1.15319	0.207486	0.327659	0.1825	HepG2	mid
1638091	Heparan sulfate/heparin (HS-GAG) metabolism	49	-0.343026	-1.18747	0.208942	0.329461	0.183503	HepG2	mid
383280	Nuclear Receptor transcription pathway	50	-0.341824	-1.18657	0.20963	0.330049	0.183831	HepG2	mid
442755	Activation of NMDA receptor upon glutamate binding and postsynaptic events	38	-0.361589	-1.1942	0.210894	0.331541	0.184662	HepG2	mid
2586552	Signaling by Leptin	21	0.357191	1.191	0.212275	0.333212	0.185592	HepG2	mid
3000157	Laminin interactions	30	-0.382692	-1.20191	0.212853	0.333618	0.185819	HepG2	mid
111885	Opioid Signalling	64	-0.325572	-1.17836	0.214606	0.335863	0.187069	HepG2	mid
1483257	Phospholipid metabolism	137	-0.284732	-1.14339	0.21888	0.341533	0.190227	HepG2	mid
156988	Receptor-ligand binding initiates the second proteolytic cleavage of Notch receptor	13	-0.47604	-1.22061	0.218881	0.341533	0.190227	HepG2	mid
1442490	Collagen degradation	59	-0.327371	-1.16927	0.221861	0.345667	0.192529	HepG2	mid
446652	Interleukin-1 signaling	42	0.289787	1.15845	0.2227	0.346459	0.192971	HepG2	mid
418359	Reduction of cytosolic Ca++ levels	10	-0.51103	-1.22252	0.224981	0.349488	0.194658	HepG2	mid
399956	CRMPs in Sema3A signaling	16	-0.445352	-1.21129	0.225619	0.34965	0.194748	HepG2	mid
977441	GABA A receptor activation	12	-0.482081	-1.21383	0.225753	0.34965	0.194748	HepG2	mid
901042	Calnexin/calreticulin cycle	11	-0.49534	-1.21791	0.226461	0.350228	0.19507	HepG2	mid
2470946	Cohesin Loading onto Chromatin	10	0.451854	1.20905	0.228106	0.352252	0.196197	HepG2	mid
446353	Cell-extracellular matrix interactions	18	0.366578	1.17456	0.23047	0.355379	0.197939	HepG2	mid
983231	Factors involved in megakaryocyte development and platelet production	112	0.225323	1.09763	0.232384	0.357803	0.199289	HepG2	mid
77389	IRS-related events	82	-0.306256	-1.14752	0.233358	0.358605	0.199736	HepG2	mid
425410	Metal ion SLC transporters	25	-0.394279	-1.18915	0.23359	0.358605	0.199736	HepG2	mid
418457	cGMP effects	18	-0.42765	-1.19637	0.236374	0.361573	0.201389	HepG2	mid
5654699	SHC-mediated cascade:FGFR2	23	-0.399971	-1.18714	0.236538	0.361573	0.201389	HepG2	mid
1592389	Activation of Matrix Metalloproteinases	26	0.32536	1.15397	0.236559	0.361573	0.201389	HepG2	mid
438064	Post NMDA receptor activation events	34	-0.363374	-1.17394	0.237232	0.362072	0.201667	HepG2	mid
933543	NF-kB activation through FADD/RIP-1 pathway mediated by caspase-8 and -10	11	0.43366	1.19247	0.239694	0.365297	0.203463	HepG2	mid
392154	Nitric oxide stimulates guanylate cyclase	24	-0.39466	-1.18112	0.24187	0.367981	0.204958	HepG2	mid
2151209	Activation of PPARGC1A (PGC-1alpha) by phosphorylation	10	-0.503494	-1.2045	0.242346	0.367981	0.204958	HepG2	mid
5668914	Diseases of metabolism	34	0.29896	1.13237	0.242509	0.367981	0.204958	HepG2	mid
2173791	TGF-beta receptor signaling in EMT (epithelial to mesenchymal transition)	15	0.38966	1.17544	0.245426	0.371868	0.207123	HepG2	mid
446203	Asparagine N-linked glycosylation	117	-0.285993	-1.12892	0.247456	0.374402	0.208534	HepG2	mid
264642	Acetylcholine Neurotransmitter Release Cycle	16	-0.435127	-1.18348	0.247889	0.374517	0.208598	HepG2	mid
1980148	Signaling by NOTCH3	11	-0.483175	-1.18801	0.255223	0.38504	0.21446	HepG2	mid
5655253	Signaling by FGFR2 in disease	27	-0.37846	-1.16257	0.256502	0.385337	0.214625	HepG2	mid
5655304	Signaling by FGFR2 mutants	27	-0.37846	-1.16257	0.256502	0.385337	0.214625	HepG2	mid
382556	ABC-family proteins mediated transport	36	0.291525	1.12244	0.256523	0.385337	0.214625	HepG2	mid
1855204	Synthesis of IP3 and IP4 in the cytosol	27	-0.376955	-1.15794	0.261206	0.39181	0.21823	HepG2	mid
74751	Insulin receptor signalling cascade	87	-0.298242	-1.12865	0.26193	0.392334	0.218522	HepG2	mid
1980150	Signaling by NOTCH4	11	-0.480169	-1.18061	0.263397	0.393967	0.219431	HepG2	mid
1971475	A tetrasaccharide linker sequence is required for GAG synthesis	25	-0.38333	-1.15612	0.26732	0.399264	0.222382	HepG2	mid
399954	Sema3A PAK dependent Axon repulsion	16	0.375396	1.15302	0.26788	0.399374	0.222443	HepG2	mid
1280218	Adaptive Immune System	418	0.183685	1.04554	0.268156	0.399374	0.222443	HepG2	mid
174403	Glutathione synthesis and recycling	11	-0.477778	-1.17474	0.269149	0.400283	0.22295	HepG2	mid
975576	N-glycan antennae elongation in the medial/trans-Golgi	20	-0.404789	-1.16212	0.271288	0.402003	0.223908	HepG2	mid
114608	Platelet degranulation	80	-0.30041	-1.12181	0.27138	0.402003	0.223908	HepG2	mid
450341	Activation of the AP-1 family of transcription factors	10	0.428883	1.14759	0.271458	0.402003	0.223908	HepG2	mid
417957	P2Y receptors	12	-0.461179	-1.1612	0.277108	0.408496	0.227524	HepG2	mid
198203	PI3K/AKT activation	97	-0.289617	-1.11497	0.27874	0.408496	0.227524	HepG2	mid
5654689	PI-3K cascade:FGFR1	94	-0.291078	-1.11548	0.280824	0.408496	0.227524	HepG2	mid
5654695	PI-3K cascade:FGFR2	94	-0.291078	-1.11548	0.280824	0.408496	0.227524	HepG2	mid
5654710	PI-3K cascade:FGFR3	94	-0.291078	-1.11548	0.280824	0.408496	0.227524	HepG2	mid
5654720	PI-3K cascade:FGFR4	94	-0.291078	-1.11548	0.280824	0.408496	0.227524	HepG2	mid
1963642	PI3K events in ERBB2 signaling	94	-0.291078	-1.11548	0.280824	0.408496	0.227524	HepG2	mid
1250342	PI3K events in ERBB4 signaling	94	-0.291078	-1.11548	0.280824	0.408496	0.227524	HepG2	mid
1257604	PIP3 activates AKT signaling	94	-0.291078	-1.11548	0.280824	0.408496	0.227524	HepG2	mid
2132295	MHC class II antigen presentation	87	0.230769	1.07955	0.280926	0.408496	0.227524	HepG2	mid
2428933	SHC-related events triggered by IGF1R	18	0.350762	1.12389	0.281037	0.408496	0.227524	HepG2	mid
194840	Rho GTPase cycle	122	-0.279286	-1.1077	0.281111	0.408496	0.227524	HepG2	mid
5655291	Signaling by FGFR4 in disease	28	-0.368831	-1.14383	0.281533	0.408496	0.227524	HepG2	mid
5655324	Signaling by FGFR4 mutants	28	-0.368831	-1.14383	0.281533	0.408496	0.227524	HepG2	mid
418597	G alpha (z) signalling events	14	-0.443436	-1.16166	0.281694	0.408496	0.227524	HepG2	mid
354194	GRB2:SOS provides linkage to MAPK signaling for Integrins	15	-0.432428	-1.15675	0.286007	0.414176	0.230688	HepG2	mid
166016	Toll Like Receptor 4 (TLR4) Cascade	92	0.226038	1.07013	0.286452	0.414247	0.230727	HepG2	mid
422085	Synthesis, secretion, and deacylation of Ghrelin	10	-0.48316	-1.15585	0.287433	0.414984	0.231138	HepG2	mid
3295583	TRP channels	25	-0.377393	-1.13822	0.287754	0.414984	0.231138	HepG2	mid
2022928	HS-GAG biosynthesis	27	-0.368677	-1.13251	0.289568	0.417026	0.232275	HepG2	mid
912694	Regulation of IFNA signaling	26	-0.372407	-1.13459	0.292429	0.420568	0.234248	HepG2	mid
400253	Circadian Clock	35	0.286822	1.09511	0.292937	0.420721	0.234333	HepG2	mid
3000171	Non-integrin membrane-ECM interactions	53	-0.317581	-1.11244	0.296263	0.42311	0.235664	HepG2	mid
2894862	Constitutive Signaling by NOTCH1 HD+PEST Domain Mutants	46	-0.325318	-1.11371	0.297026	0.42311	0.235664	HepG2	mid
2644606	Constitutive Signaling by NOTCH1 PEST Domain Mutants	46	-0.325318	-1.11371	0.297026	0.42311	0.235664	HepG2	mid
2894858	Signaling by NOTCH1 HD+PEST Domain Mutants in Cancer	46	-0.325318	-1.11371	0.297026	0.42311	0.235664	HepG2	mid
2644603	Signaling by NOTCH1 in Cancer	46	-0.325318	-1.11371	0.297026	0.42311	0.235664	HepG2	mid
2644602	Signaling by NOTCH1 PEST Domain Mutants in Cancer	46	-0.325318	-1.11371	0.297026	0.42311	0.235664	HepG2	mid
202433	Generation of second messenger molecules	29	-0.360783	-1.12571	0.298835	0.425109	0.236777	HepG2	mid
3560782	Diseases associated with glycosaminoglycan metabolism	26	-0.370204	-1.12788	0.30061	0.425865	0.237198	HepG2	mid
3781865	Diseases of glycosylation	26	-0.370204	-1.12788	0.30061	0.425865	0.237198	HepG2	mid
2428924	IGF1R signaling cascade	87	-0.291393	-1.10273	0.301399	0.425865	0.237198	HepG2	mid
2404192	Signaling by Type 1 Insulin-like Growth Factor 1 Receptor (IGF1R)	87	-0.291393	-1.10273	0.301399	0.425865	0.237198	HepG2	mid
446193	Biosynthesis of the N-glycan precursor (dolichol lipid-linked oligosaccharide, LLO) and transfer to a nascent protein	65	-0.305153	-1.10745	0.3014	0.425865	0.237198	HepG2	mid
1280215	Cytokine Signaling in Immune system	279	0.190275	1.04595	0.305376	0.430902	0.240004	HepG2	mid
196741	Cobalamin (Cbl, vitamin B12) transport and metabolism	20	-0.391659	-1.12443	0.308943	0.435348	0.24248	HepG2	mid
1266738	Developmental Biology	436	-0.242907	-1.06317	0.312277	0.439455	0.244768	HepG2	mid
76005	Response to elevated platelet cytosolic Ca2+	85	-0.290027	-1.09362	0.315808	0.443827	0.247203	HepG2	mid
210990	PECAM1 interactions	11	0.404561	1.11246	0.317432	0.445512	0.248141	HepG2	mid
390918	Peroxisomal lipid metabolism	21	-0.384034	-1.11759	0.318162	0.445939	0.248379	HepG2	mid
5654688	SHC-mediated cascade:FGFR1	21	-0.383688	-1.11659	0.319155	0.446732	0.248821	HepG2	mid
73621	Pyrimidine catabolism	12	-0.443508	-1.11671	0.326205	0.45599	0.253977	HepG2	mid
70895	Branched-chain amino acid catabolism	17	-0.402431	-1.11027	0.331109	0.462228	0.257451	HepG2	mid
2730905	Role of LAT2/NTAL/LAB on calcium mobilization	103	-0.277777	-1.07807	0.333489	0.46493	0.258957	HepG2	mid
2428928	IRS-related events triggered by IGF1R	84	-0.286785	-1.07859	0.336985	0.46918	0.261324	HepG2	mid
181429	Serotonin Neurotransmitter Release Cycle	14	-0.422826	-1.10767	0.340492	0.473433	0.263692	HepG2	mid
435354	Zinc transporters	17	-0.399984	-1.10352	0.341991	0.474886	0.264502	HepG2	mid
432720	Lysosome Vesicle Biogenesis	25	0.302436	1.06315	0.343017	0.475681	0.264945	HepG2	mid
397795	G-protein beta:gamma signalling	10	-0.46185	-1.10487	0.343641	0.475915	0.265075	HepG2	mid
376172	DSCAM interactions	11	0.394702	1.08535	0.344229	0.476099	0.265178	HepG2	mid
2022923	Dermatan sulfate biosynthesis	11	-0.447422	-1.1001	0.345898	0.477362	0.265881	HepG2	mid
452723	Transcriptional regulation of pluripotent stem cells	30	0.287894	1.06095	0.346053	0.477362	0.265881	HepG2	mid
1912422	Pre-NOTCH Expression and Processing	24	-0.362698	-1.08547	0.349571	0.48158	0.26823	HepG2	mid
512988	Interleukin-3, 5 and GM-CSF signaling	43	0.261049	1.05192	0.351596	0.483734	0.26943	HepG2	mid
1855167	Synthesis of pyrophosphates in the cytosol	10	0.401532	1.0744	0.353506	0.485723	0.270538	HepG2	mid
159854	Gamma-carboxylation, transport, and amino-terminal cleavage of proteins	11	-0.443118	-1.08952	0.356191	0.488771	0.272236	HepG2	mid
376176	Signaling by Robo receptor	22	0.312724	1.06043	0.356948	0.489169	0.272457	HepG2	mid
193704	p75 NTR receptor-mediated signalling	84	0.223224	1.03834	0.35908	0.491447	0.273726	HepG2	mid
